# Supplementary material for: Exploratory mapping of tumor associated macrophage nanoparticle article abstracts using an eLDA topic modeling machine learning approach
Source: PLoS One. 2024 Jun 18;19(6):e0304505. doi: 10.1371/journal.pone.0304505 (PMC11185481; doi:10.1371/journal.pone.0304505)
Supplement: S2 File — This dataset includes the title, journal, authors, and abstract of the included studies. (XLSX) [file pone.0304505.s003.xlsx]

## Sheet: macrophage_fulltext_de_duplicat
	Article ID	Article URL	Title	Journal	Authors	Abstract	predict(54166:Include)	Source
919	90543345	https://sysrev.com/p/43536/article/90543345	9-NC-loaded folate-conjugated polymer micelles as tumor targeted drug delivery system: Preparation and evaluation in vitro	International Journal of Pharmaceutics	Han, Xue; Liu, Jing; Liu, Min; Xie, Cao; Zhan, Changyou; Gu, Bing; Liu, Yu; Feng, Linglin; Lu, Weiyue	In this study, folate-conjugated polymer micelles were synthesized by mixing folate-poly(ethylene glycol)-distearoylphosphatidylethanolamine (FA-PEG-DSPE) and methoxy-poly(ethylene glycol)- distearoylphosphatidylethanolamine (MPEG-DSPE) to encapsulate anticancer agent 9-nitro-camptothecin (9-NC). Formulations were characterized by critical micellization concentration (CMC) values of copolymers, m…	0.6	77
867	90543146	https://sysrev.com/p/43536/article/90543146	A cellular Trojan horse for delivery of therapeutic nanoparticles into tumors	Nano Lett.	Choi, Mi-Ran; Stanton-Maxey, Katie J.; Stanley, Jennifer K.; Levin, Carly S.; Bardhan, Rizia; Akin, Demir; Badve, Sunil; Sturgis, Jennifer; Robinson, J. Paul; Bashir, Rashid; Halas, Naomi J.; Clare, Susan E.	Destruction of hypoxic regions within tumors, virtually inaccessible to cancer therapies, may well prevent malignant progression. The tumor's recruitment of monocytes into these regions may be exploited for nanoparticle-based delivery. Monocytes containing therapeutic nanoparticles could serve as "Trojan Horses" for nanoparticle transport into these tumor regions. Here we report the demonstration…	0.526	77
885	90543227	https://sysrev.com/p/43536/article/90543227	A multi-functional macrophage and tumor targeting gene delivery system for the regulation of macrophage polarity and reversal of cancer immunoresistance	Nanoscale	He, Xiao-Yan; Liu, Bo-Ya; Xu, Chang; Zhuo, Ren-Xi; Cheng, Si-Xue	To achieve effective tumor eradication using anti-tumor immunotherapies, a fusion peptide functionalized gene delivery system for macrophage and tumor targeting delivery of the plasmid DNA encoding the IL-12 gene (pDNA IL-12) was prepared for macrophage re-polarization as well as reversal of cancer immunosuppression. A fusion peptide containing the tuftsin sequence that can interact with Fc recep…	0.642	77
908	90543317	https://sysrev.com/p/43536/article/90543317	A new adjuvant delivery system 'cyclic di-GMP/YSK05 liposome' for cancer immunotherapy	J Control Release	Miyabe, Hiroko; Hyodo, Mamoru; Nakamura, Takashi; Sato, Yusuke; Hayakawa, Yoshihiro; Harashima, Hideyoshi	Cyclic dinucleotides are of importance in the field of microbiology and immunology. They function as second messengers and are thought to participate in the signal transduction of cytosolic DNA immune responses. One such dinucleotide, cyclic di-GMP (c-di-GMP), stimulates the immune system. It is thought that c-di-GMP is recognized by ATP dependent RNA helicase (DDX41) in the cytosol, forms a comp…	0.536	77
739	8858123	https://sysrev.com/p/37476/article/8858123	A tumour microenvironment-responsive polymeric complex for targeted depletion of tumour-associated macrophages (TAMs).	Journal of materials chemistry. B	Wang, Yu; Guo, Guangxing; Feng, Yanxian; Long, Hongyan; Ma, Dik-Lung; Leung, Chung-Hang; Dong, Lei; Wang, Chunming	Tumour-associated macrophages (TAMs) play pivotal roles in promoting cancer progression. Systemic delivery of therapeutic agents to efficiently eliminate these cells remains challenging. Here, we report the development of a bio-responsive polymeric complex (P(3)AB) that can be systemically administrated to target and eliminate TAMs in tumours. This complex comprises a polymeric 'shell' and 'core'…		853
887	90543231	https://sysrev.com/p/43536/article/90543231	Activating Antitumor Immunity and Antimetastatic Effect Through Polydopamine-Encapsulated Core‚ÄìShell Upconversion Nanoparticles	Advanced Materials	Yan, Shuangqian; Zeng, Xuemei; Tang, Yong'an; Liu, Bi-Feng; Wang, Yu; Liu, Xiaogang	Synergistic phototherapy has the potential to conquer the extreme heterogeneity and complexity of difficult tumors and result in better cancer treatment outcomes than monomodal photodynamic therapy (PDT) or photothermal therapy (PTT). However, the previous approaches to combining PDT and PTT are mainly focused on primary tumor obliteration while neglecting tumor metastasis, which is responsible f…	0.618	77
741	8858136	https://sysrev.com/p/37476/article/8858136	Alendronate Liposomes for Antitumor Therapy: Activation of gamma delta T Cells and Inhibition of Tumor Growth		Gutman, Dikla; Epstein-Barash, Hila; Tsuriel, Moshe; Golomb, Gershon; Zahavy A and Yitzhaki, S and Shafferman, A, E and Ordentlich	Circulating gamma delta T cells are cytotoxic lymphocytes that are unique to primates. Recent studies have shown that amino-bisphosphonates (nBP) activate gamma delta T cells to kill tumor cells in an indirect mechanism, which requires antigen presenting cells (APC). We hypothesized that selective targeting of nBP to monocytes would result in a more potent gamma delta T cells activation in circul…		853
918	90543344	https://sysrev.com/p/43536/article/90543344	Amplified Cancer Immunotherapy of a Surface-Engineered Antigenic Microparticle Vaccine by Synergistically Modulating Tumor Microenvironment	ACS Nano	Zhao, Hongjuan; Zhao, Beibei; Wu, Lixia; Xiao, Huifang; Ding, Kaili; Zheng, Cuixia; Song, Qingling; Sun, Lingling; Wang, Lei; Zhang, Zhenzhong	Efficient cancer vaccines not only require the co-delivery of potent antigens and highly immunostimulatory adjuvants to initiate robust tumor-specific host immune response but also solve the spatiotemporal consistency of host immunity and tumor microenvironment (TME) immunomodulation. Here, we designed a biomaterials-based strategy for converting tumor-derived antigenic microparticles (T-MPs) int…	0.657	77
862	90543131	https://sysrev.com/p/43536/article/90543131	An immunostimulatory dual-functional nanocarrier that improves cancer immunochemotherapy	Nature Communications	Chen, Yichao; Xia, Rui; Huang, Yixian; Zhao, Wenchen; Li, Jiang; Zhang, Xiaolan; Wang, Pengcheng; Venkataramanan, Raman; Fan, Jie; Xie, Wen; Ma, Xiaochao; Lu, Binfeng; Li, Song	Immunochemotherapy combines a chemotherapeutic agent with an immune-modulating agent and represents an attractive approach to improve cancer therapy. However, the success of immunochemotherapy is hampered by the lack of a strategy to effectively co-deliver the two therapeutics to the tumours. Here we report the development of a dual-functional, immunostimulatory nanomicellar carrier that is based…	0.635	77
898	90543292	https://sysrev.com/p/43536/article/90543292	Anti-PSMA monoclonal antibody increases the toxicity of paclitaxel carried by carbon nanotubes	Materials Science & Engineering. C, Biomimetic Materials, Sensors and Systems	Comparetti, Edson Jos√©; Romagnoli, Graziela Gorete; Gorgulho, Carolina Mendon√ßa; Pedrosa, Valber de Albuquerque; Kaneno, Ramon	Multiple-wall carbon nanotubes (CNTs) were functionalized with polyethyleneimine in order to incorporate paclitaxel (PTX), the first line chemotherapeutic agent for prostate cancer. These particles were then covered with antibodies for the prostate-specific membrane antigen (PSMA), to address them to prostate cancer cells. LNCaP prostate cancer cells (PSMA+), HCT-116 and CaCo-2 colon cancer cells…	0.637	77
897	90543291	https://sysrev.com/p/43536/article/90543291	Anti-tumor macrophages activated by ferumoxytol combined or surface-functionalized with the TLR3 agonist poly (I : C) promote melanoma regression	Theranostics	zhao, Jiaojiao; Zhang, Zhengkui; Xue, Yaxian; Wang, Guoqun; Cheng, Yuan; Pan, Yuchen; Zhao, Shuli; Hou, Yayi	Macrophages orchestrate inflammation and control the promotion or inhibition of tumors and metastasis. Ferumoxytol (FMT), a clinically approved iron oxide nanoparticle, possesses anti-tumor therapeutic potential by inducing pro-inflammatory macrophage polarization. Toll-like receptor 3 (TLR3) activation also potently enhances the anti-tumor response of immune cells. Herein, the anti-tumor potenti…	0.631	77
903	90543304	https://sysrev.com/p/43536/article/90543304	Anticancer Platelet-Mimicking Nanovehicles	Advanced Materials	Hu, Quanyin; Sun, Wujin; Qian, Chengen; Wang, Chao; Bomba, Hunter N.; Gu, Zhen	A core‚Äìshell nanovehicle coated with a platelet membrane (PM) is developed for targeted and site-specific delivery of an extracellularly active drug and an intracellular functional small-molecular drug, leading to enhanced antitumor efficacy. This PM-coated nanovehicle can also effectively eliminate the circulating tumor cells in vivo and inhibit development of tumor metastasis.	0.591	77
881	90543212	https://sysrev.com/p/43536/article/90543212	Antigen delivery targeted to tumor-associated macrophages overcomes tumor immune resistance	J. Clin. Invest.	Muraoka, Daisuke; Seo, Naohiro; Hayashi, Tae; Tahara, Yoshiro; Fujii, Keisuke; Tawara, Isao; Miyahara, Yoshihiro; Okamori, Kana; Yagita, Hideo; Imoto, Seiya; Yamaguchi, Rui; Komura, Mitsuhiro; Miyano, Satoru; Goto, Masahiro; Sawada, Shin-ichi; Asai, Akira; Ikeda, Hiroaki; Akiyoshi, Kazunari; Harada, Naozumi; Shiku, Hiroshi	Immune checkpoint inhibitors and adoptive transfer of gene-engineered T cells have emerged as novel therapeutic modalities for hard-to-treat solid tumors; however, many patients are refractory to these immunotherapies, and the mechanisms underlying tumor immune resistance have not been fully elucidated. By comparing the tumor microenvironment of checkpoint inhibition-sensitive and -resistant muri…	0.636	77
851	10422186	https://sysrev.com/p/56117/article/10422186	Artificially Reprogrammed Macrophages as Tumor-Tropic Immunosuppression-Resistant Biologics to Realize Therapeutics Production and Immune Activation	Advanced Materials	Li, Chu-Xin; Zhang, Yu; Dong, Xue; Zhang, Lu; Liu, Miao-Deng; Li, Bin; Zhang, Ming-Kang; Feng, Jun; Zhang, Xian-Zheng	To engineer patient-derived cells into therapy-purposed biologics is a promising solution to realize personalized treatments. Without using gene-editing technology, a live cell-typed therapeutic is engineered for tumor treatment by artificially reprogramming macrophages with hyaluronic acid-decorated superparamagnetic iron oxide nanoparticles (HIONs). This nanoparticle-assisted cell-reprogramming…		853
865	90543143	https://sysrev.com/p/43536/article/90543143	Bioconjugated Manganese Dioxide Nanoparticles Enhance Chemotherapy Response by Priming Tumor-Associated Macrophages toward M1-like Phenotype and Attenuating Tumor Hypoxia	ACS Nano	Song, Manli; Liu, Ting; Shi, Changrong; Zhang, Xiangzhong; Chen, Xiaoyuan	Hypoxia promotes not only the invasiveness of tumor cells, but also chemoresistance in cancer. Tumor associated macrophages (TAMs) residing at the site of hypoxic region of tumors have been known to cooperate with tumor cells, and promote proliferation and chemoresistance. Therefore, there is an urgent need for new strategies to alleviate tumor hypoxia and enhance chemotherapy response in solid t…	0.606	77
866	90543144	https://sysrev.com/p/43536/article/90543144	Biodegradable zwitterionic polymer membrane coating endowing nanoparticles with ultra-long circulation and enhanced tumor photothermal therapy	Biomaterials	Peng, Shaojun; Ouyang, Boshu; Men, Yongzhi; Du, Yang; Cao, Yongbin; Xie, Ruihong; Pang, Zhiqing; Shen, Shun; Yang, Wuli	Long blood circulation is the basic requirement of advanced drug delivery systems for tumor treatment, which leads to enhanced tumor therapeutic efficiency and reduced side effects. However, the pharmacokinetics of the current nanoparticles in vivo is still unsatisfactory, which leads to limited success to translate nanoparticles into clinical applications. Inspired by the natural cell membrane-c…	0.612	77
925	90543362	https://sysrev.com/p/43536/article/90543362	Bioengineered Bacterial Outer Membrane Vesicles as Cell-Specific Drug-Delivery Vehicles for Cancer Therapy	ACS Nano	Gujrati, Vipul; Kim, Sunghyun; Kim, Sang-Hyun; Min, Jung Joon; Choy, Hyon E.; Kim, Sun Chang; Jon, Sangyong	Advances in genetic engineering tools have contributed to the development of strategies for utilizing biologically derived vesicles as nanomedicines for achieving cell-specific drug delivery. Here, we describe bioengineered bacterial outer membrane vesicles (OMVs) with low immunogenicity that can target and kill cancer cells in a cell-specific manner by delivering small interfering RNA (siRNA) ta…	0.651	77
863	90543139	https://sysrev.com/p/43536/article/90543139	Biogenic Silver Nanoparticles: Assessment of Their Cytotoxicity, Genotoxicity and Study of Capping Proteins	Molecules	Wypij, Magdalena; Jƒôdrzejewski, Tomasz; Ostrowski, Maciej; Trzci≈Ñska, Joanna; Rai, Mahendra; Goli≈Ñska, Patrycja	The development of nanotechnology in the last two decades has led to the use of silver nanoparticles (AgNPs) in various biomedical applications, including antimicrobial, anti-inflammatory, and anticancer therapies. However, the potential of the medical application of AgNPs depends on the safety of their use. In this work, we assessed the in vitro cytotoxicity and genotoxicity of silver nanopartic…	0.599	77
916	90543338	https://sysrev.com/p/43536/article/90543338	Biomimetic Gold Nanoshell-Loaded Macrophage for Photothermal Biomedicine	BioMed Research International	Kang, Sung Hun; Lee, Yong Kyu; Park, Il Seok; Park, In-Kyu; Hong, Seok Min; Soon Young Kwon; Choi, Young Hee; Madsen, Steen J.; Hirschberg, Henry; Seok Jin Hong; Bo Li	The purpose of this study was to investigate the effect of photothermal treatment (PTT) with gold nanoshell (ANS) using a macrophage-mediated delivery system in a head and neck squamous cell carcinoma (HNSCC) cell line. To achieve this, ANS-loaded rat macrophages (ANS-MAs) were prepared via the coculture method with ANS. The human HNSCC (FaDu cell) and macrophage (rat macrophage; NR8383 cell) hyb…	0.61	77
920	90543350	https://sysrev.com/p/43536/article/90543350	Cancer Cell Membrane-Coated Adjuvant Nanoparticles with Mannose Modification for Effective Anticancer Vaccination	ACS Nano	Yang, Rong; Xu, Jun; Xu, Ligeng; Sun, Xiaoqi; Chen, Qian; Zhao, Yuhuan; Peng, Rui; Liu, Zhuang	Tumor vaccines for cancer prevention and treatment have attracted tremendous interests in the area of cancer immunotherapy in recent years. In this work, we present a strategy to construct cancer vaccines by encapsulating immune-adjuvant nanoparticles with cancer cell membranes modified by mannose. Poly(d,l-lactide-co-glycolide) nanoparticles are first loaded with toll-like receptor 7 agonist, im…	0.654	77
858	90543119	https://sysrev.com/p/43536/article/90543119	Cell-Membrane Immunotherapy Based on Natural Killer Cell Membrane Coated Nanoparticles for the Effective Inhibition of Primary and Abscopal Tumor Growth	ACS Nano	Deng, Guanjun; Sun, Zhihong; Li, Sanpeng; Peng, Xinghua; Li, Wenjun; Zhou, Lihua; Ma, Yifan; Gong, Ping; Cai, Lintao	Developing effective immunotherapies with low toxicity and high tumor specificity is the ultimate goal in the battle against cancer. Here, we reported a cell-membrane immunotherapy strategy that was able to eliminate primary tumors and inhibited distant tumors by using natural killer (NK) cell membrane cloaked photosensitizer 4,4',4 '',4"'-(porphine-5,10,15,20-tetrayl) tetrakis (benzoic acid) (TC…	0.618	77
910	90543321	https://sysrev.com/p/43536/article/90543321	Cellular backpacks for macrophage immunotherapy	Science Advances	Shields, C. Wyatt; Evans, Michael A.; Wang, Lily Li-Wen; Baugh, Neil; Iyer, Siddharth; Wu, Debra; Zhao, Zongmin; Pusuluri, Anusha; Ukidve, Anvay; Pan, Daniel C.; Mitragotri, Samir	Adoptive cell transfers have emerged as a disruptive approach to treat disease in a manner that is more specific than using small-molecule drugs; however, unlike traditional drugs, cells are living entities that can alter their function in response to environmental cues. In the present study, we report an engineered particle referred to as a ‚Äúbackpack‚Äù that can robustly adhere to macrophage s…	0.655	77
880	90543211	https://sysrev.com/p/43536/article/90543211	Chitosan nanoparticles as antigen vehicles to induce effective tumor specific T cell responses	PLoS One	Walter, Frederik; Winter, Elsa; Rahn, Sascha; Heidland, Judith; Meier, Saskia; Anna-Maria Struzek; Lettau, Marcus; Lisa-Marie, Philipp; Beckinger, Silje; Otto, Lilli; M√∂ller, Julia Luisa; Helm, Ole; Wesch, Daniela; Scherlie√ü, Regina; Sebens, Susanne	Cancer vaccinations sensitize the immune system to recognize tumor-specific antigens de novo or boosting preexisting immune responses. Dendritic cells (DCs) are regarded as the most potent antigen presenting cells (APCs) for induction of (cancer) antigen-specific CD8+ T cell responses. Chitosan nanoparticles (CNPs) used as delivery vehicle have been shown to improve anti-tumor responses. This stu…	0.618	77
890	90543242	https://sysrev.com/p/43536/article/90543242	Co-delivery of immunomodulators in biodegradable nanoparticles improves therapeutic efficacy of cancer vaccines	Biomaterials	Da Silva, C. G.; Camps, M. G. M.; Li, T. M. W. Y.; Chan, A. B.; Ossendorp, F.; Cruz, L. J.	To improve the efficacy of cancer vaccines we aimed to modulate the suppressive tumor microenvironment. In this study, the potential of intratumoral immune modulation with poly (I:C), Resiquimod (R848) and CCL20 (MIP3Œ±) was explored. Biodegradable polymeric nanoparticles were used as delivery vehicles for slow and sustained release of these drugs in the tumor area and were combined with specific…	0.61	77
927	90543369	https://sysrev.com/p/43536/article/90543369	Co-delivery of RNAi and chemokine by polyarginine nanocapsules enables the modulation of myeloid-derived suppressor cells	J Control Release	Ledo, Adriana M.; Sasso, Maria S.; Bronte, Vincenzo; Marigo, Ilaria; Boyd, Ben J.; Garcia-Fuentes, Marcos; Alonso, Mar√≠a J.	Myeloid-Derived Suppressor Cells (MDSCs), immunosuppressive cells that promote tumor growth, represent an attractive target in cancer immunotherapy. However, the clinical success of this strategy is limited by the lack of efficient drug delivery vehicles targeting this cell compartment. The objective of this work was to develop a delivery carrier, multilayer polymer nanocapsules, with the capacit…	0.631	77
870	90543159	https://sysrev.com/p/43536/article/90543159	CSF1R- and SHP2-Inhibitor-Loaded Nanoparticles Enhance Cytotoxic Activity and Phagocytosis in Tumor-Associated Macrophages	Advanced Materials	Ramesh, Anujan; Kumar, Sahana; Nandi, Dipika; Kulkarni, Ashish	Immune modulation of macrophages has emerged as an attractive approach for anti-cancer therapy. However, there are two main challenges in successfully utilizing macrophages for immunotherapy. First, macrophage colony stimulating factor (MCSF) secreted by cancer cells binds to colony stimulating factor 1 receptor (CSF1-R) on macrophages and in turn activates the downstream signaling pathway respon…	0.652	77
929	90543375	https://sysrev.com/p/43536/article/90543375	Delivery of nitric oxide with a nanocarrier promotes tumour vessel normalization and potentiates anti-cancer therapies	Nature Nanotechnology	Sung, Yun-Chieh; Jin, Pei-Ru; Chu, Li-An; Hsu, Fu-Fei; Wang, Mei-Ren; Chang, Chih-Chun; Chiou, Show-Jen; Qiu, Jiantai Timothy; Gao, Dong-Yu; Lin, Chu-Chi; Chen, Yu-Sing; Hsu, Yi-Chiung; Wang, Jane; Wang, Fu-Nien; Yu, Pei-Lun; Chiang, Ann-Shyn; Wu, Anthony Yan-Tang; Ko, John Jun-Sheng; Lai, Charles Pin-Kuang; Lu, Tsai-Te; Chen, Yunching	Abnormal tumour vasculature has a significant impact on tumour progression and response to therapy. Nitric oxide (NO) regulates angiogenesis and maintains vascular homeostasis and, thus, can be delivered to normalize tumour vasculature. However, a NO-delivery system with a prolonged half-life and a sustained release mechanism is currently lacking. Here we report the development of NanoNO, a nanos…	0.655	77
899	90543294	https://sysrev.com/p/43536/article/90543294	DEPLETION OF TUMOR-ASSOCIATED MACROPHAGES WITH CLODRONATE-LOADED PLGA NANOPARTICLES	Nano Life	Sharma, Gaurav; Karmali, Priya P.; Sugahara, Kazuki N.; Xie, Hui; Kotamraju, Venkata R.; Ruoslahti, Erkki; Smith, Jeffrey W.	Tumor-associated macrophages (TAMs) play an important role in tumor progression and metastasis. In this study, we developed a TAM-targeting poly lactic-co-glycolic acid (PLGA) nanoparticle (NP) that encapsulates a bisphosphonate drug, clodronate. Clodronate-loaded NPs killed macrophages more efficiently than the drug alone in vitro. The NPs functionalized with a TAM-targeting tissue-penetrating p…	0.61	77
873	90543172	https://sysrev.com/p/43536/article/90543172	DNA nanotechnology-based composite-type gold nanoparticle-immunostimulatory DNA hydrogel for tumor photothermal immunotherapy	Biomaterials	Yata, Tomoya; Takahashi, Yuki; Tan, Mengmeng; Nakatsuji, Hirotaka; Ohtsuki, Shozo; Murakami, Tatsuya; Imahori, Hiroshi; Umeki, Yuka; Shiomi, Tomoki; Takakura, Yoshinobu; Nishikawa, Makiya	Success of tumor photothermal immunotherapy requires a system that induces heat stress in cancer cells and enhances strong anti-tumor immune responses. Here, we designed a composite-type immunostimulatory DNA hydrogel consisting of a hexapod-like structured DNA (hexapodna) with CpG sequences and gold nanoparticles. Mixing of the properly designed hexapodna and oligodeoxynucleotide-modified gold n…	0.584	77
909	90543319	https://sysrev.com/p/43536/article/90543319	DNA-inorganic hybrid nanovaccine for cancer immunotherapy	Nanoscale	Zhu, Guizhi; Liu, Yijing; Yang, Xiangyu; Kim, Young-Hwa; Zhang, Huimin; Jia, Rui; Liao, Hsien-Shun; Jin, Albert; Lin, Jing; Aronova, Maria; Leapman, Richard; Nie, Zhihong; Niu, Gang; Chen, Xiaoyuan	Cancer evolves to evade or compromise the surveillance of the immune system, and cancer immunotherapy aims to harness the immune system in order to inhibit cancer development. Unmethylated CpG dinucleotide-containing oligonucleotides (CpG), a class of potent adjuvants that activate the toll-like receptor 9 (TLR9) located in the endolysosome of many antigen-presenting cells (APCs), are promising f…	0.657	77
468	8855845	https://sysrev.com/p/37476/article/8855845	Dual-therapy with alpha(v)beta(3)-targeted Sn2 lipase-labile fumagillin-prodrug nanoparticles and zoledronic acid in the Vx2 rabbit tumor model	Nanomedicine : nanotechnology, biology, and medicine	Esser, Alison K; Schmieder, Anne H; Ross, Michael H; Xiang, Jingyu; Su, Xinming; Cui, Grace; Zhang, Huiying; Yang, Xiaoxia; Allen, John S; Williams, Todd; Wickline, Samuel A; Pan, Dipanjan; Lanza, Gregory M; Weilbaecher, Katherine N	Fumagillin, an unstable anti-angiogenesis mycotoxin, was synthesized into a stable lipase-labile prodrug and incorporated into integrin-targeted lipid-encapsulated nanoparticles (alphavbeta3-Fum-PD NP). Dual anti-angiogenic therapy combining alphavbeta3-Fum-PD NP with zoledronic acid (ZA), a long-acting osteoclast inhibitor with proposed anti-angiogenic effects, was evaluated. In vitro, alphavbet…		853
872	90543171	https://sysrev.com/p/43536/article/90543171	Engineering ApoE3-incorporated biomimetic nanoparticle for efficient vaccine delivery to dendritic cells via macropinocytosis to enhance cancer immunotherapy	Biomaterials	Zhou, Songlei; Huang, Yukun; Chen, Yu; Liu, Shanshan; Xu, Minjun; Jiang, Tianze; Song, Qingxiang; Jiang, Gan; Gu, Xiao; Gao, Xiaoling; Chen, Jun	Efficient delivery of vaccines to dendritic cells (DCs) is critical for inducing sufficient immune response and realizing effective cancer immunotherapy. In the past decade, researchers have spent tremendous effort in delivering vaccines by using nanoparticles. However, most of the present strategies are designed based on receptor-mediated endocytosis to increase nanovaccines uptake by DCs, and u…	0.589	77
798	8858982	https://sysrev.com/p/37476/article/8858982	Exosomes derived from hypoxic epithelial ovarian cancer cells deliver microRNAs to macrophages and elicit a tumor-promoted phenotype.	Cancer letters	Chen, Xin; Zhou, Jieru; Li, Xiaoduan; Wang, Xinjing; Lin, Yingying; Wang, Xipeng	Recently, cancer has been considered to be a complex system that includes the tumor microenvironment (TME). Tumor-associated macrophages (TAMs) are the most common immune-related stromal cells in the TME, and communication between cancer cells and TAMs is crucial for the progression of epithelial ovarian cancer (EOC). In this study, we revealed that exosomes derived from EOC cells remodel macroph…		853
514	8856106	https://sysrev.com/p/37476/article/8856106	Fluorescent-magnetic poly(poly(ethyleneglycol)monomethacrylate)-grafted Fe 3O 4 nanoparticles from post-atom-transfer-radical- polymerization modification: Synthesis, characterization, cellular uptake and imaging	Journal of Materials Chemistry	Lu, X; Jiang, R; Fan, Q; Zhang, L; Zhang, H; Yang, M; Ma, Y; Wang, L; Huang, W	Water-soluble poly(poly(ethyleneglycol)monomethacrylate)-grafted (P(PEGMA)-grafted) Fe 3O 4 nanoparticles synthesized via a solvent-free atom transfer radical polymerization (ATRP) method were conveniently surface-modified with 3-aminopropyltrimethoxysilane as anchor molecules to donate NH 2 groups. Fluorescent magnetic nanoparticles (MNPs) were then obtained by covalently bonding fluorescein iso…		853
900	90543295	https://sysrev.com/p/43536/article/90543295	Graphene Oxide-Grafted Magnetic Nanorings Mediated Magnetothermodynamic Therapy Favoring Reactive Oxygen Species-Related Immune Response for Enhanced Antitumor Efficacy	ACS Nano	Liu, Xiaoli; Yan, Bin; Li, Yao; Ma, Xiaowei; Jiao, Wangbo; Shi, Kejian; Zhang, Tingbin; Chen, Shizhu; He, Yuan; Liang, Xing-Jie; Fan, Haiming	In this study, a magnetothermodynamic (MTD) therapy is introduced as an efficient systemic cancer treatment, by combining the magnetothermal effect and the reactive oxygen species (ROS)-related immunologic effect, in order to overcome the obstacle of limited therapeutic efficacy in current magnetothermal therapy (MTT). This approach was achieved by the development of an elaborate ferrimagnetic vo…	0.612	77
854	90543108	https://sysrev.com/p/43536/article/90543108	Hierarchically targetable fiber rods decorated with dual targeting ligands and detachable zwitterionic coronas	Acta Biomaterialia	Liu, Yuan; Wang, Hong; Tang, Maosheng; Cao, Wenxiong; Zhang, Zhanlin; Li, Xiaohong	The shapes of drug carriers have significant effects on the drug's blood circulation lifetime and tumor accumulation levels. In this study, nonspherical drug carriers of fiber rods are enhanced with hierarchically targeting capabilities to achieve long circulation in blood, on-demand recovery of cell targeting ligands in tumor tissues and dual ligands-mediated cellular uptake. Zwitterionic polyme…	0.627	77
877	90543183	https://sysrev.com/p/43536/article/90543183	Highly efficient cascading synergy of cancer photo-immunotherapy enabled by engineered graphene quantum dots/photosensitizer/CpG oligonucleotides hybrid nanotheranostics	Biomaterials	Wu, Chunhui; Guan, Xiaotian; Xu, Jiming; Zhang, Yingxue; Liu, Qiuyue; Tian, Yuan; Li, Shun; Qin, Xiang; Yang, Hong; Liu, Yiyao	Currently, photoimmunotherapy based on a theranostic nanoplatform emerges as a promising modality in advanced cancer therapy. In this study, a new type of versatile nanoassemblies (denoted as PC@GCpD(Gd)) was rationally designed by integrating the polydopamine stabilized graphene quantum dots (GQD)-photosensitizer nanocomposites (denoted as GCpD), immunostimulatory polycationic polymer/CpG oligod…	0.611	77
875	90543179	https://sysrev.com/p/43536/article/90543179	Hollow Structure Improved Anti-Cancer Immunity of Mesoporous Silica Nanospheres In Vivo	Small	Wang, Xiupeng; Li, Xia; Ito, Atsuo; Yoshiyuki, Kazuko; Sogo, Yu; Watanabe, Yohei; Yamazaki, Atsushi; Ohno, Tadao; Tsuji, Noriko M.	Hollow and non-hollow mesoporous silica nanospheres are synthesized and used for cancer vaccine adjuvants. The hollow structure of mesoporous silica nanospheres significantly promote cellular uptake of a model cancer antigen by macrophage-like cells in vitro, improve anti-cancer immunity, CD4(+) and CD8(+) T cell populations in splenocytes of mice in vivo.	0.597	77
520	8856186	https://sysrev.com/p/37476/article/8856186	Immunostimulatory properties and enhanced TNF- alpha mediated cellular immunity for tumor therapy by C60(OH)20 nanoparticles.	Nanotechnology	Liu, Ying; Jiao, Fang; Qiu, Yang; Li, Wei; Qu, Ying; Tian, Chixia; Li, Yufeng; Bai, Ru; Lao, Fang; Zhao, Yuliang; Chai, Zhifang; Chen, Chunying	Publications concerning the mechanism of biological activity, especially the immunological mechanism of C(60)(OH)(20) nanoparticles, are relatively limited. However, the structure and characteristics of this carbon allotrope have been widely investigated. In this paper, we have demonstrated that water-soluble C(60)(OH)(20) nanoparticles have an efficient anti-tumor activity in vivo, and show spec…		853
856	90543117	https://sysrev.com/p/43536/article/90543117	In situ vaccination with cowpea mosaic virus nanoparticles suppresses metastatic cancer	Nature Nanotechnology	Lizotte, P. H.; Wen, A. M.; Sheen, M. R.; Fields, J.; Rojanasopondist, P.; Steinmetz, N. F.; Fiering, S.	Nanotechnology has tremendous potential to contribute to cancer immunotherapy. The ‚Äòin situ vaccination‚Äô immunotherapy strategy directly manipulates identified tumours to overcome local tumour-mediated immunosuppression and subsequently stimulates systemic antitumour immunity to treat metastases. We show that inhalation of self-assembling virus-like nanoparticles from cowpea mosaic virus (CPM…	0.613	77
922	90543358	https://sysrev.com/p/43536/article/90543358	Intertwining DNA-RNA nanocapsules loaded with tumor neoantigens as synergistic nanovaccines for cancer immunotherapy	Nature Communications	Zhu, Guizhi; Mei, Lei; Vishwasrao, Harshad D.; Jacobson, Orit; Wang, Zhantong; Liu, Yijing; Yung, Bryant C.; Fu, Xiao; Jin, Albert; Niu, Gang; Wang, Qin; Zhang, Fuwu; Shroff, Hari; Chen, Xiaoyuan	Nanomedicines that co-deliver DNA, RNA, and peptide therapeutics are highly desirable yet remain underdeveloped for cancer theranostics. Herein, we report self-assembled intertwining DNA-RNA nanocapsules (iDR-NCs) that efficiently delivered synergistic DNA CpG and short hairpin RNA (shRNA) adjuvants, as well as tumor-specific peptide neoantigens into antigen presenting cells (APCs) in lymph nodes…	0.629	77
74	8341949	https://sysrev.com/p/31994/article/8341949	Light-Enhanced O 2 -Evolving Nanoparticles Boost Photodynamic Therapy to Elicit Antitumor Immunity	ACS Applied Materials and Interfaces	Wang, T; Zhang, H; Han, Y; Liu, H; Ren, F; Zeng, J; Sun, Q; Li, Z; Gao, M	Breast cancer remains to show high mortality and poor prognosis in women despite of significant progress in recent diagnosis and treatment. Herein, we report the rational design of a highly efficient ultrasmall nanotheranostic agent with excellent photodynamic therapy (PDT) performance to against breast cancer and its metastasis by eliciting antitumor immunity. The ultrasmall nanoagent (3.1 ¬± 0.…	0.916	853
913	90543332	https://sysrev.com/p/43536/article/90543332	Local Blockade of Interleukin 10 and C-X-C Motif Chemokine Ligand 12 with Nano-Delivery Promotes Antitumor Response in Murine Cancers	ACS Nano	Shen, Limei; Li, Jingjing; Liu, Qi; Song, Wantong; Zhang, Xueqiong; Tiruthani, Karthik; Hu, Haiyang; Das, Manisit; Goodwin, Tyler Jay; Liu, Rihe; Huang, Leaf	In many cancers, the tumor microenvironment (TME) is largely immune suppressive, blocking the antitumor immunity and resulting in immunotherapy resistance. Interleukin 10 (IL-10) is a major player controlling the immunosuppressive TME in different murine tumor models. Increased IL-10 production suppresses intratumoral dendritic cell production of interleukin 12, thereby limiting antitumor cytotox…	0.616	77
864	90543142	https://sysrev.com/p/43536/article/90543142	Macrophages inhibit human osteosarcoma cell growth after activation with the bacterial cell wall derivative liposomal muramyl tripeptide in combination with interferon-Œ≥	J Exp Clin Cancer Res	Pahl, Jens H. W.; Kwappenberg, Kitty M. C.; Varypataki, Eleni M.; Santos, Susy J.; Kuijjer, Marieke L.; Mohamed, Susan; Wijnen, Juul T.; van Tol, Maarten J. D.; Cleton-Jansen, Anne-Marie; Egeler, R. Maarten; Jiskoot, Wim; Lankester, Arjan C.; Schilham, Marco W.	BACKGROUND: In osteosarcoma, the presence of tumor-infiltrating macrophages positively correlates with patient survival in contrast to the negative effect of tumor-associated macrophages in patients with other tumors. Liposome-encapsulated muramyl tripeptide (L-MTP-PE) has been introduced in the treatment of osteosarcoma patients, which may enhance the potential anti-tumor activity of macrophages…	0.661	77
879	90543191	https://sysrev.com/p/43536/article/90543191	Nanoparticle interactions with immune cells dominate tumor retention and induce T cell‚Äìmediated tumor suppression in models of breast cancer	Science Advances	Korangath, Preethi; Barnett, James D.; Sharma, Anirudh; Henderson, Elizabeth T.; Stewart, Jacqueline; Yu, Shu-Han; Kandala, Sri Kamal; Yang, Chun-Ting; Caserto, Julia S.; Hedayati, Mohammad; Armstrong, Todd D.; Jaffee, Elizabeth; Gruettner, Cordula; Zhou, Xian C.; Fu, Wei; Hu, Chen; Sukumar, Saraswati; Simons, Brian W.; Ivkov, Robert	The factors that influence nanoparticle fate in vivo following systemic delivery remain an area of intense interest. Of particular interest is whether labeling with a cancer-specific antibody ligand (‚Äúactive targeting‚Äù) is superior to its unlabeled counterpart (‚Äúpassive targeting‚Äù). Using models of breast cancer in three immune variants of mice, we demonstrate that intratumor retention of…	0.621	77
893	90543266	https://sysrev.com/p/43536/article/90543266	Nanoparticle Uptake in a Spontaneous and Immunocompetent Woodchuck Liver Cancer Model	ACS Nano	Liu, Lewis Y.; Ma, Xue-Zhong; Ouyang, Ben; Ings, Danielle P.; Marwah, Sagar; Liu, Jeff; Chen, Annie Y.; Gupta, Rahul; Manuel, Justin; Chen, Xu-Chun; Gage, Blair K.; Cirlan, Iulia; Khuu, Nicholas; Chung, Sai; Camat, Damra; Cheng, Michael; Sekhon, Manmeet; Zagorovsky, Kyryl; Abdou Mohamed, Mohamed A.; Thoeni, Cornelia; Atif, Jawairia; Echeverri, Juan; Kollmann, Dagmar; Fischer, Sandra; Bader, Gary …	There is a tremendous focus on the application of nanomaterials for the treatment of cancer. Nonprimate models are conventionally used to assess the biomedical utility of nanomaterials. However, these animals often lack an intact immunological background, and the tumors in these animals do not develop spontaneously. We introduce a preclinical woodchuck hepatitis virus-induced liver cancer model a…	0.572	77
923	90543359	https://sysrev.com/p/43536/article/90543359	Novel Œ≤-1,3-d-glucan porous microcapsule enveloped folate-functionalized liposomes as a Trojan horse for facilitated oral tumor-targeted co-delivery of chemotherapeutic drugs and quantum dots (Electronic supplementary information (ESI) available. See DOI: 10.1039/c9tb02674f)	Journal of Materials Chemistry. B, Materials for Biology and Medicine	Li, Xiaonan; Zhao, Ziming; Yang, Yihua; Liu, Zhaorong; Wang, Jinglei; Xu, Yalu; Zhang, Yanzhuo	In this study, a new type of Œ≤-1,3-d-glucan porous microcapsule (GPM)-enveloped and folate conjugated chitosan-functional liposome (FCL), FCL@GPM, was developed for the potential oral co-delivery of chemotherapeutic drugs and quantum dots (QDs) with facilitated drug absorption and antitumor efficacy. In this dual-particulate system, multiple FCLs serve as the cores for effective loading, folate-…	0.618	77
892	90543255	https://sysrev.com/p/43536/article/90543255	PEGylated immunoliposome-loaded endoglin single-chain antibody enhances anti-tumor capacity of porcine Œ±1,3GT gene	Biomaterials	Huang, Yingying; Huang, Yong; He, Jian; Wang, Huiling; Luo, Yiqun; Li, Yanmei; Liu, Junjie; Zhong, Liping; Zhao, Yongxiang	Tumor could not be completely removed due to the absence of immune storm against tumor. The porcine Œ±1,3 galactosyltransferase (Œ±1,3‚ÄØGT) induce the hyperacute rejection by synthesizing GalŒ±1-3GalŒ≤1-(3)4GlcNAc-R (Œ±Gal) on the surface of graft endothelial cells (ECs) during xeno-transplantation. This study aimed to develop anti-endoglin single-chain Fv fragments (ENG-scFv) conjugated PEGylat…	0.613	77
928	90543374	https://sysrev.com/p/43536/article/90543374	PET Imaging of Tumor-Associated Macrophages with sigma up 89 direct product r-Labeled High-Density Lipoprotein Nanoparticles	Journal of Nuclear Medicine	Perez-Medina, Carlos; Tang, Jun; Abdel-Atti, Dalya; Hogstad, Brandon; Merad, Miriam; Fisher, Edward A.; Fayad, Zahi A.; Lewis, Jason S.; Mulder, Willem J. M.; Reiner, Thomas	Tumor-associated macrophages (TAMs) are increasingly investigated in cancer immunology and are considered a promising target for better and tailored treatment of malignant growth. Although TAMs also have high diagnostic and prognostic value, TAM imaging still remains largely unexplored. Here, we describe the development of reconstituted high-density lipoprotein (rHDL)-facilitated TAM PET imaging …	0.561	77
464	8855826	https://sysrev.com/p/37476/article/8855826	Reducing non-specific binding and uptake of nanoparticles and improving cell targeting with an antifouling PEO-b-P gamma MPS copolymer coating	Biomaterials	Chen, Hongwei; Wang, Liya; Yeh, Julie; Wu, Xinying; Cao, Zehong; Wang, Yongqiang A; Zhang, Minming; Yang, Lily; Mao, Hui	One of the major limitations impeding the sensitivity and specificity of biomarker targeted nanoparticles is non-specific binding by biomolecules and uptake by the reticuloendothelial system (RES). We report the development of an antibiofouling polysiloxane containing amphiphilic diblock copolymer, poly (ethylene oxide)-block-poly(gamma-methacryloxypropyl trimethoxysilane) (PEO-b-P gamma MPS), fo…		853
930	90543377	https://sysrev.com/p/43536/article/90543377	Repolarization of myeloid derived suppressor cells via magnetic nanoparticles to promote radiotherapy for glioma treatment	Nanomedicine	Wu, Congyu; Muroski, Megan E.; Miska, Jason; Lee-Chang, Catalina; Shen, Yajing; Rashidi, Aida; Zhang, Peng; Xiao, Ting; Han, Yu; Lopez-Rosas, Aurora; Cheng, Yu; Lesniak, Maciej S.	Although radiotherapy has been established as a major therapeutic modality for glioma, radical new avenues are critically needed to prevent inevitable tumor recurrence. Herein, we utilized a magnetic nanoparticle-based platform with cationic polymer modification to promote radiotherapy for glioma treatment. We found that the nanoplatform induced cytotoxicity to glioma cells under radiation as wel…	0.581	77
878	90543189	https://sysrev.com/p/43536/article/90543189	ROS-Inducing Micelles Sensitize Tumor-Associated Macrophages to TLR3 Stimulation for Potent Immunotherapy	Biomacromolecules	Liu, Lanlan; He, Huamei; Liang, Ruijing; Yi, Huqiang; Meng, Xiaoqing; Chen, Zhikuan; Pan, Hong; Ma, Yifan; Cai, Lintao	One approach to cancer immunotherapy is the repolarization of immunosuppressive tumor-associated macrophages (TAMs) to antitumor M1 macrophages. The present study developed galactose-functionalized zinc protoporphyrin IX (ZnPP) grafted poly(L-lysine)-b-poly(ethyleneglycol) polypeptide micelles (ZnPP PM) for TAM-targeted immunopotentiator delivery, which aimed at in vivo repolarization of TAMs to …	0.647	77
901	90543299	https://sysrev.com/p/43536/article/90543299	Sequential delivery of an anticancer drug and combined immunomodulatory nanoparticles for efficient chemoimmunotherapy	Int J Nanomedicine	Heo, Min Beom; Kim, Sun-Young; Yun, Wan Soo; Lim, Yong Taik	Chemoimmunotherapy combines chemotherapy based on anticancer drugs with immunotherapy based on immune activators to eliminate or inhibit the growth of cancer cells. In this study, water-insoluble paclitaxel (PTX) was dispersed in water using hyaluronic acid (HA) to generate a tumor-associated antigen in the tumor microenvironment. Cytosine-phosphate-guanosine oligodeoxynucleotides (CpG ODNs) were…	0.643	77
869	90543155	https://sysrev.com/p/43536/article/90543155	Sequentially responsive biomimetic nanoparticles with optimal size in combination with checkpoint blockade for cascade synergetic treatment of breast cancer and lung metastasis	Biomaterials	Yu, Wenqi; He, Xueqin; Yang, Zhihang; Yang, Xiaotong; Xiao, Wei; Liu, Rui; Xie, Rou; Qin, Lin; Gao, Huile	Recently, photodynamic therapy (PDT) emerges as a promising way to initiate immune response and being used in combination with chemotherapy. However, the antitumor effect is restricted due to the poor tumor penetration and retention, premature drug release and immunosuppressive environment of tumor sites. And as the size of nanoparticles plays a key role in drug delivery, series of hyaluronidase-…	0.554	77
874	90543176	https://sysrev.com/p/43536/article/90543176	Silica Nanoparticle as a Lymph Node Targeting Platform for Vaccine Delivery	ACS Appl. Mater. Interfaces	An, Myunggi; Li, Meng; Xi, Jingchao; Liu, Haipeng	Nanoparticles have emerged as the platform of choice to improve the efficacy and safety of subunit vaccines. A major challenge underlying the use of nanomaterials in vaccines lies in the particle designs that can efficiently target and activate the antigen-presenting cells, especially dendritic cells. Here we show a toll-like receptor 9 (TLR-9) agonist and antigen coloaded, silica nanoparticles (…	0.633	77
924	90543360	https://sysrev.com/p/43536/article/90543360	Size Effects of Nanocomplex on Tumor Associated Macrophages Targeted Delivery for Glioma	Journal of Nanomedicine & Nanotechnology	Zou, Lei; Sustaita, Alejandro Macias; Thomas, Tima; Do, Lihn; Rodriguez, Juan; Dou, Huanyu	The size of functional nanocomplexes, which targets the brain tumor associated macrophages nanocomplex plays a very important role in their interaction with cells involving uptake, release and targeting selectivity. The size effects of nanocomplex on cell-based targeted delivery were studied to investigate if this phenomenon can be employed to combine the targeting peptide to provide a selective …	0.65	77
911	90543323	https://sysrev.com/p/43536/article/90543323	Specific targeting of ovarian tumor-associated macrophages by large, anionic nanoparticles	Proceedings of the National Academy of Sciences of the United States of America	Haber, Tom; Cornejo, Yvonne R.; Aramburo, Soraya; Flores, Linda; Cao, Pengpeng; Liu, Alice; Mooney, Rachael; Gilchrist, Megan; Tirughana, Revathiswari; Nwokafor, Ugochi; Abidi, Wafa; Han, Ernest; Dellinger, Thanh; Wakabayashi, Mark T.; Aboody, Karen S.; Berlin, Jacob M.	Immunotherapy is emerging as one of the most effective methods for treating many cancers. However, immunotherapy can still introduce significant off-target toxicity, and methods are sought to enable targeted immunotherapy at tumor sites. Here, we show that relatively large (>100-nm) anionic nanoparticles administered intraperitoneally (i.p.) selectively accumulate in tumor-associated macrophages …	0.626	77
859	90543121	https://sysrev.com/p/43536/article/90543121	Stimulation of In Vivo Antitumor Immunity with Hollow Mesoporous Silica Nanospheres	Angewandte Chemie International Edition	Wang, Xiupeng; Li, Xia; Ito, Atsuo; Watanabe, Yohei; Sogo, Yu; Tsuji, Noriko M.; Ohno, Tadao	The use of appropriate adjuvants that support the generation of robust and long-lasting antitumor immune responses is crucial for tumor immunotherapy owing to the immunosuppressive environment of the growing tumor. However, the most commonly used adjuvant, aluminum hydroxide, is ineffective for generating such immune responses and therefore not suitable for cancer immunotherapy. It is now shown t…	0.658	77
894	90543282	https://sysrev.com/p/43536/article/90543282	Targeting of Tumor-Associated Macrophages Made Possible by PEG-Sheddable, Mannose-Modified Nanoparticles	Mol. Pharmaceutics	Zhu, Saijie; Niu, Mengmeng; O‚ÄôMary, Hannah; Cui, Zhengrong	It is increasingly evident that tumor-associated macrophages (TAMs) play an important role in tumor invasion, proliferation, and metastasis. While delivery of drugs, imaging agents, and vaccines to TAMs was achieved by exploiting membrane receptors on TAMs, the uptake by normal macrophages remains an issue. In this communication, we report a PEG-sheddable, mannose-modified nanoparticle platform t…	0.605	77
426	8348277	https://sysrev.com/p/31994/article/8348277	The effect of Gd@C82(OH)22 nanoparticles on the release of Th1/Th2 cytokines and induction of TNF-alpha mediated cellular immunity.	Biomaterials	Liu, Ying; Jiao, Fang; Qiu, Yang; Li, Wei; Lao, Fang; Zhou, Guoqiang; Sun, Baoyun; Xing, Genmei; Dong, Jinquan; Zhao, Yuliang; Chai, Zhifang; Chen, Chunying	It is known that down-regulation of the immune response may be associated with the progenesis, development and prognosis of cancer or infectious diseases. Up-regulating the immune response in vivo is therefore a desirable strategy for clinical treatment. Here we report that poly-hydroxylated metallofullerenol (Gd@C(82)(OH)(22)) has biomedical functions useful in anticancer therapy arising from im…	0.813	853
868	90543148	https://sysrev.com/p/43536/article/90543148	Tumour-associated macrophages act as a slow-release reservoir of nano-therapeutic Pt(IV) pro-drug	Nat. Commun.	Miller, Miles A.; Zheng, Yao-Rong; Suresh, Gadde W.; Pfirschke, Christina; Zope, Harshal; Engblom, Camilla; Kohler, Rainer H.; Iwamoto, Yoshiko; Yang, Katherine S.; Askevold, Bjorn; Kolishetti, Nagesh; Pittet, Mikael; Lippard, Stephen J.; Farokhzad, Omid C.; Weissleder, Ralph	Therapeutic nanoparticles (TNPs) aim to deliver drugs more safely and effectively to cancers, yet clinical results have been unpredictable owing to limited in vivo understanding. Here we use single-cell imaging of intratumoral TNP pharmacokinetics and pharmacodynamics to better comprehend their heterogeneous behaviour. Model TNPs comprising a fluorescent platinum(IV) pro-drug and a clinically tes…	0.636	77
802	8859066	https://sysrev.com/p/37476/article/8859066	'Living' PEGylation on gold nanoparticles to optimize cancer cell uptake by controlling targeting ligand and charge densities.	Nanotechnology	Chen, Hongwei; Paholak, Hayley; Ito, Masayuki; Sansanaphongpricha, Kanokwan; Qian, Wei; Che, Yong; Sun, Duxin	We report and demonstrate biomedical applications of a new technique--'living' PEGylation--that allows control of the density and composition of heterobifunctional PEG (HS-PEG-R; thiol-terminated poly(ethylene glycol)) on gold nanoparticles (AuNPs). We first establish 'living' PEGylation by incubating HS-PEG‚ÇÖ‚ÇÄ‚ÇÄ‚ÇÄ-COOH with AuNPs (20 nm) at increasing molar ratios from zero to 2000. This ca…		853
729	8858018	https://sysrev.com/p/37476/article/8858018	89Zr-labeled dextran nanoparticles allow in vivo macrophage imaging.	Bioconjugate chemistry	Keliher, Edmund J; Yoo, Jeongsoo; Nahrendorf, Matthias; Lewis, Jason S; Marinelli, Brett; Newton, Andita; Pittet, Mikael J; Weissleder, Ralph	Tissue macrophages play a critical role both in normal physiology and in disease states. However, because of a lack of specific imaging agents, we continue to have a poor understanding of their absolute numbers, flux rates, and functional states in different tissues. Here, we describe a new macrophage specific positron emission tomography imaging agent, labeled with zirconium-89 ((89)Zr), that wa…		853
720	8857973	https://sysrev.com/p/37476/article/8857973	A Biohybrid Lurker-to-Attacker Strategy To Solve Inherent Dilemma of Positively Charged Delivery Nanoparticles	Chemistry of Materials	Zhu, J; Zhang, M; Zheng, D; Yang, B; Ma, N; Li, R; Feng, J; Zhang, X	Nonspecific cell attack and rapid in vivo recognition/clearance have been the unsurmountable hurdles against the application of positively charged nanoparticles (pcNPs). The frequently used active targeting approach by grafting specific ligands onto pcNPs suffers from their strong electrostatic interaction with normal cells. We herein put forward a biohybrid strategy to solve this long-standing d…		853
786	8858466	https://sysrev.com/p/37476/article/8858466	A Biomimetic Gold Nanocages-Based Nanoplatform for Efficient Tumor Ablation and Reduced Inflammation.	Theranostics	Xu, Qingbo; Wan, Jiangshan; Bie, Nana; Song, Xianlin; Yang, Xiaoquan; Yong, Tuying; Zhao, Yanbing; Yang, Xiangliang; Gan, Lu	Gold nanocages (AuNCs), with high photothermal conversion efficiency and unique hollow interiors, have become a promising nanoplatform for synergistic phototheraml therapy (PTT)-chemotherapy. However, the insufficient tumor targeting, in vivo premature drug leakage and low drug loading efficiency responsible for the spatial-temporal un-synchronization of PTT-chemotherapy, as well as inflammatory …		853
737	8858114	https://sysrev.com/p/37476/article/8858114	A bridge to silencing: Co-assembling anionic nanoparticles of siRNA and hyaluronan sulfate via calcium ion bridges.	Journal of controlled release : official journal of the Controlled Release Society	Forti, Efrat; Kryukov, Olga; Elovic, Edan; Goldshtein, Matan; Korin, Efrat; Margolis, Gal; Felder, Shani; Ruvinov, Emil; Cohen, Smadar	Therapeutic implementation of RNA interference (RNAi) through delivery of short interfering RNA (siRNA) is still facing several critical hurdles, which mostly can be solved through the use of an efficient delivery system. We hereby introduce anionic siRNA nanoparticles (NPs) co-assembled by the electrostatic interactions of the semi-synthetic polysaccharide hyaluronan-sulfate (HAS), with siRNA, m…		853
771	8858323	https://sysrev.com/p/37476/article/8858323	A carbohydrate recognition-based drug delivery and controlled release system using intraperitoneal macrophages as a cellular vehicle.	Cancer research	Ikehara, Yuzuru; Niwa, Toru; Biao, Le; Ikehara, Sanae Kabata; Ohashi, Norifumi; Kobayashi, Takeshi; Shimizu, Yoshitaka; Kojima, Naoya; Nakanishi, Hayao	The lymphoid tissue in the omentum, at the so-called milky spots, is known as an initial place for disseminated cancer cells to develop into solid tumors. In the present study, i.p. macrophages significantly took up oligomannose-coated liposomes (OMLs) that were injected into the peritoneal cavity, and then gradually accumulated in the omentum and the other lymphoid tissues within 24 hours of i.p…		853
780	8858416	https://sysrev.com/p/37476/article/8858416	A comparative study of the cellular uptake, localization and phototoxicity of meta-tetra(hydroxyphenyl) chlorin encapsulated in surface-modified submicronic oil/water carriers in HT29 tumor cells.	Journal of photochemistry and photobiology. B, Biology	Bourdon, O; Mosqueira, V; Legrand, P; Blais, J	The poor selectivity of photosensitizers for tumor tissue remains a drawback in photodynamic therapy (PDT) and could be improved by adapted formulations. The cellular uptake, localization and phototoxicity of meta-tetra(hydroxyphenyl)chlorin (mTHPC) encapsulated in submicronic colloidal carriers have been studied in macrophage-like J774 cells and HT 29 human adenocarcinoma cells. Nanocapsules wit…		853
834	10421986	https://sysrev.com/p/56117/article/10421986	A Designer Scaffold with Immune Nanoconverters for Reverting Immunosuppression and Enhancing Immune Checkpoint Blockade Therapy	Advanced Materials	Phuengkham, Hathaichanok; Song, Chanyoung; Lim, Yong Taik	Current cancer immunotherapy based on immune checkpoint blockade (ICB) still suffers from low response rate and systemic toxicity. To overcome the limitation, a novel therapeutic platform that can revert nonimmunogenic tumors into immunogenic phenotype is highly required. Herein, a designer scaffold loaded with both immune nanoconverters encapsulated with resiquimod (iNCVs (R848)) and doxorubicin…		853
735	8858088	https://sysrev.com/p/37476/article/8858088	A designer self-assembled supramolecule amplifies macrophage immune responses against aggressive cancer	NATURE BIOMEDICAL ENGINEERING	Kulkarni, Ashish; Chandrasekar, Vineethkrishna; Natarajan, Siva Kumar; Ramesh, Anujan; Pandey, Prithvi; Nirgud, Jayashree; Bhatnagar, Harshangda; Ashok, Driti; Ajay, Amrendra Kumar; Sengupta, Shiladitya	Effectively activating macrophages that can `eat' cancer cells is challenging. In particular, cancer cells secrete macrophage colony stimulating factor (MCSF), which polarizes tumour-associated macrophages from an antitumour M1 phenotype to a pro-tumorigenic M2 phenotype. Also, cancer cells can express CD47, a `don't eat me' signal that ligates with the signal regulatory protein alpha (SIRP alpha…		853
733	8858068	https://sysrev.com/p/37476/article/8858068	A Dual Macrophage Targeting Nanovector for Delivery of Oligodeoxynucleotides To Overcome Cancer-Associated Immunosuppression	ACS APPLIED MATERIALS & INTERFACES	He, Xiao-Yan; Liu, Bo-Ya; Wu, Jin-Long; Ai, Shu-Lun; Zhuo, Ren-Xi; Cheng, Si-Xue	To overcome cancer-associated immunosuppression, we prepared a dual-targeting vector to deliver CpG oligodeoxynucleotides (ODN) to macrophages. The dual targeting system composed of mannosylated carboxymethyl chitosan (MCMC)/hyaluronan (HA) for macrophage targeting and protamine sulfate for ODN complexation was prepared by self-assembly. The effects of ODN delivery on immune cells was studied in …		853
721	8857976	https://sysrev.com/p/37476/article/8857976	A gain of function paradox: Targeted therapy for glioblastoma associated with abnormal NHE9 expression.	Journal of cellular and molecular medicine	Pall, Ashley E; Juratli, Lena; Guntur, Dhyana; Bandyopadhyay, Krisanu; Kondapalli, Kalyan C	Glioblastoma (GBM) is the most frequent and inevitably lethal primary brain cancer in adults. It is recognized that the overexpression of the endosomal Na(+) /H(+) exchanger NHE9 is a potent driver of GBM progression. Patients with NHE9 overexpression have a threefold lower median survival relative to GBM patients with normal NHE9 expression, using available treatment options. New treatment strat…		853
766	8858305	https://sysrev.com/p/37476/article/8858305	A Genomic Profile of Local Immunity in the Melanoma Microenvironment Following Treatment with alpha Particle-Emitting Ultrasmall Silica Nanoparticles.	Cancer biotherapy & radiopharmaceuticals	Urbanska, Aleksandra M; Khanin, Raya; Alidori, Simone; Wong, Sam; Mello, Barbara P; Almeida, Bryan Aristega; Chen, Feng; Ma, Kai; Turker, Melik Z; Korontsvit, Tatyana; Scheinberg, David A; Zanzonico, Pat B; Wiesner, Ulrich; Bradbury, Michelle S; Quinn, Thomas P; McDevitt, Michael R	An alpha particle-emitting nanodrug that is a potent and specific antitumor agent and also prompts significant remodeling of local immunity in the tumor microenvironment (TME) has been developed and may impact the treatment of melanoma. Biocompatible ultrasmall fluorescent core-shell silica nanoparticles (C' dots, diameter approximately 6.0 nm) have been engineered to target the melanocortin-1 re…		853
905	90543310	https://sysrev.com/p/43536/article/90543310	A Hybrid Eukaryotic‚ÄìProkaryotic Nanoplatform with Photothermal Modality for Enhanced Antitumor Vaccination	Advanced Materials	Chen, Qi; Huang, Guojun; Wu, Wangteng; Wang, Jianwei; Hu, Jiawei; Mao, Jianming; Chu, Paul K.; Bai, Hongzhen; Tang, Guping	Cytomembrane-derived nanoplatforms are an effective biomimetic strategy in cancer therapy. To improve their functionality and expandability for enhanced vaccination, a eukaryotic‚Äìprokaryotic vesicle (EPV) nanoplatform is designed and constructed by fusing melanoma cytomembrane vesicles (CMVs) and attenuated Salmonella outer membrane vesicles (OMVs). Inheriting the virtues of the parent componen…	0.637	77
738	8858120	https://sysrev.com/p/37476/article/8858120	A macrophage-specific fluorescent probe for intraoperative lymph node staging.	Cancer research	Yoo, Jung Sun; Lee, Sung-Chan; Jow, Zhi Yen; Koh, Pamela Yun Xiang; Chang, Young-Tae	Successful identification of nodal metastases in patients with cancer is crucial to prescribe suitable treatment regimens that can improve recurrence-free survival. Although some new imaging technologies for nodal staging have been developed, such as nanoparticle-enhanced MRI and quantum-dot-based fluorescence imaging, sound technologies for intraoperative differentiation of metastatic and inflam…		853
8	8335571	https://sysrev.com/p/31994/article/8335571	A modular platform for targeted RNAi therapeutics	Nature Nanotechnology	Kedmi, R; Veiga, N; Ramishetti, S; Goldsmith, M; Rosenblum, D; Dammes, N; Hazan-Halevy, I; Nahary, L; Leviatan-Ben-Arye, S; Harlev, M; Behlke, M; Benhar, I; Lieberman, J; Peer, D	Previous studies have identified relevant genes and signalling pathways that are hampered in human disorders as potential candidates for therapeutics. Developing nucleic acid-based tools to manipulate gene expression, such as short interfering RNAs 1-3 (siRNAs), opens up opportunities for personalized medicine. Yet, although major progress has been made in developing siRNA targeted delivery carri…	0.481	853
736	8858091	https://sysrev.com/p/37476/article/8858091	A nanoparticle-incorporated STING activator enhances antitumor immunity in	JCI insight	Cheng, Ning; Watkins-Schulz, Rebekah; Junkins, Robert D; David, Clement N; Johnson, Brandon M; Montgomery, Stephanie A; Peine, Kevin J; Darr, David B; Yuan, Hong; McKinnon, Karen P; Liu, Qi; Miao, Lei; Huang, Leaf; Bachelder, Eric M; Ainslie, Kristy M; Ting, Jenny P.-Y.	Triple-negative breast cancer (TNBC) has few therapeutic options, and alternative approaches are urgently needed. Stimulator of IFN genes (STING) is becoming an exciting target for therapeutic adjuvants. However, STING resides inside the cell, and the intracellular delivery of CDNs, such as cGAMP, is required for the optimal activation of STING. We show that liposomal nanoparticle-delivered cGAMP…		853
740	8858129	https://sysrev.com/p/37476/article/8858129	A near-infrared responsive germanium complex of Ge/GeO2 for targeted tumor phototherapy	JOURNAL OF MATERIALS CHEMISTRY B	Gao, Yan; Wang, Siqi; Yang, Chunyu; An, Na; Liu, Zhao; Yan, Mei; Guo, Chongshen	The development of photoactive nanomaterials with high biocompatibility for targeted tumor phototherapy is of great significance for antitumor applications; this study presents a novel phototherapeutic agent, the Ge/GeO2 complex, which shows broad photoabsorption in the near infrared (NIR) region. As a result, it can synchronously produce reactive oxygen species (ROS) and heat under NIR irradiati…		853
767	8858307	https://sysrev.com/p/37476/article/8858307	A new tandem peptide modified liposomal doxorubicin for tumor "ecological therapy".	Nanoscale	Zhao, Ting; Zhou, Hongli; Lei, Lei; Guo, Chenqi; Yang, Qin; Gong, Ting; Sun, Xun; Song, Xu; Gong, Tao; Zhang, Zhirong	The tumor microenvironment (TME) acts as an ecosystem that includes not only tumor cells, but also stromal cells such as cancer-associated fibroblasts (CAFs) and tumor-associated macrophages (TAMs). In addition, the abnormal extracellular environment (ECM), of which the mechanical forces are regulated by fibronectin (Fn) and collagen I, orchestrates tumorigenesis and progression by directly promo…		853
785	8858464	https://sysrev.com/p/37476/article/8858464	A novel ligand-independent peptide inhibitor of TREM-1 suppresses tumor growth in human lung cancer xenografts and prolongs survival of mice with lipopolysaccharide-induced septic shock.	International immunopharmacology	Sigalov, Alexander B	Triggering receptor expressed on myeloid cells-1 (TREM-1) amplifies the inflammatory response and plays a role in cancer and sepsis. Inhibition of TREM-1 by short hairpin RNA (shRNA) in macrophages suppresses cancer cell invasion in vitro. In the clinical setting, high levels of TREM-1 expression on tumor-associated macrophages are associated with cancer recurrence and poor survival of patients w…		853
784	8858454	https://sysrev.com/p/37476/article/8858454	A novel liposomal Clodronate depletes tumor-associated macrophages in primary and metastatic melanoma: Anti-angiogenic and anti-tumor effects	Journal of Controlled Release	Piaggio, F; Kondylis, V; Pastorino, F; Di Paolo, D; Perri, P; Cossu, I; Schorn, F; Marinaccio, C; Murgia, D; Daga, A; Raggi, F; Loi, M; Emionite, L; Ognio, E; Pasparakis, M; Ribatti, D; Ponzoni, M; Brignole, C	The depletion of tumor-associated macrophages (TAMs), involved in different stages of cancer development and progression, is an appealing strategy in cancer therapy. Wedeveloped novel Clodronate-containing liposomes (Clo-Lipo-DOTAP) presenting physicochemical properties (size distribution, polydispersity index and Z-potential) suited for safe storage and injections. In vitro, Clo-Lipo-DOTAP inhib…		853
757	8858257	https://sysrev.com/p/37476/article/8858257	A Novel Macrophage-Based Microrobot Bearing Multiple Smart Nanotherapeutics for Targeting and Drug Delivery to Solid Tumors		Van Nguyen, D; Le, V H; Kim, C.-S.; Han, J; Park, J.-O.; Choi, E	In this paper, we propose and evaluate a novel biological macrophage-based microrobot for applications in active targeting and treating of solid tumors. The microrobots are prepared by the phagocytosis of a mouse macrophage cell line with small size gold nanorods (sAuNRs) and anticancer drug (Doxorubicin) contained nanoliposomes (Dox-LPs). First, we synthesize sAuNRs with the average dimensions o…		853
774	8858335	https://sysrev.com/p/37476/article/8858335	A novel macrophage-mediated biomimetic delivery system with NIR-triggered release for prostate cancer therapy	JOURNAL OF NANOBIOTECHNOLOGY	Qiang, Lei; Cai, Zheng; Jiang, Wenjun; Liu, Jiyong; Tai, Zongguang; Li, Guorui; Gong, Chunai; Gao, Shen; Gao, Yuan	BackgroundMacrophages with tumor-tropic migratory properties can serve as a cellular carrier to enhance the efficacy of anti neoplastic agents. However, limited drug loading (DL) and insufficient drug release at the tumor site remain the main obstacles in developing macrophage-based delivery systems. In this study, we constructed a biomimetic delivery system (BDS) by loading doxorubicin (DOX)-loa…		853
759	8858260	https://sysrev.com/p/37476/article/8858260	A novel nitric oxide-based anticancer therapeutics by macrophage-targeted poly(l-arginine)-based nanoparticles.	Journal of controlled release : official journal of the Controlled Release Society	Kudo, Shinpei; Nagasaki, Yukio	In the immune system, macrophages in tumor tissue generate nitric oxide (NO), producing versatile effects including apoptosis of tumor cells, because inducible NO synthase (iNOS) in the cytoplasm of a macrophage produces NO using l-arginine as a substrate. Here, we propose novel NO-triggered immune therapeutics based on our newly designed nanoparticle system. We designed a poly(ethylene glycol)-b…		853
783	8858437	https://sysrev.com/p/37476/article/8858437	A novel therapeutic system for malignant glioma: nanoformulation, pharmacokinetic, and anticancer properties of cell-nano-drug delivery.	Nanomedicine : nanotechnology, biology, and medicine	Tao, Youhua; Ning, Miaomiao; Dou, Huanyu	UNLABELLED: Macrophage carriage, release, and antitumor activities of polymeric nanoformulated paclitaxel (PTX) were developed as a novel delivery system for malignant glioma. To achieve this goal, the authors synthesized PTX-loaded nanoformulations (nano-PTX), then investigated their uptake, release, and toxicological properties. Chemosensitivity was significant in U87 cells (P < 0.05) at concen…		853
769	8858314	https://sysrev.com/p/37476/article/8858314	A pH-sensitive stearoyl-PEG-poly(methacryloyl sulfadimethoxine)-decorated liposome system for protein delivery: An application for bladder cancer treatment.	Journal of controlled release : official journal of the Controlled Release Society	Vila-Caballer, Marian; Codolo, Gaia; Munari, Fabio; Malfanti, Alessio; Fassan, Matteo; Rugge, Massimo; Balasso, Anna; de Bernard, Marina; Salmaso, Stefano	Stealth pH-responsive liposomes for the delivery of therapeutic proteins to the bladder epithelium were prepared using methoxy-poly(ethylene glycol)5kDa-1,2-distearoyl-sn-glycero-3-phosphoethanolamine (mPEG5kDa-DSPE) and stearoyl-poly(ethylene glycol)-poly(methacryloyl sulfadimethoxine) copolymer (stearoyl-PEG-polySDM), which possesses an apparent pKa of 7.2. Liposomes of 0.2:0.6:100, 0.5:1.5:100…		853
772	8858324	https://sysrev.com/p/37476/article/8858324	A Protein-Corona-Free T(1)-T(2) Dual-Modal Contrast Agent for Accurate Imaging of Lymphatic Tumor Metastasis.	ACS applied materials & interfaces	Zhou, Zijian; Liu, Hanyu; Chi, Xiaoqin; Chen, Jiahe; Wang, Lirong; Sun, Chengjie; Chen, Zhong; Gao, Jinhao	Precise nodal staging is particularly important to guide the treatments and determine the prognosis for cancer patients. However, it is still challenging to noninvasively and precisely detect in-depth tumor metastasis in lymph nodes (LNs) because of the small size and high potential of obtaining pseudopositive results. Herein, we report the rational design of a T1-T2 dual-modal MRI contrast agent…		853
5	8335232	https://sysrev.com/p/31994/article/8335232	A Robust Design for Cellular Vehicles of Gold Nanorods for Multimodal Imaging	Advanced Functional Materials	Ratto, F; Centi, S; Avigo, C; Borri, C; Tatini, F; Cavigli, L; Kusmic, C; Lelli, B; Lai, S; Colagrande, S; Faita, F; Menichetti, L; Pini, R	The pursuit of more selectivity in the delivery of plasmonic particles to tumors is critical before their penetration into clinical applications as the photoacoustic imaging and the photothermal ablation of cancer. As their direct infusion into the bloodstream remains problematic, due to a multitude of biological barriers, the development of alternative approaches is emerging as a new challenge. …	0.694	853
751	8858202	https://sysrev.com/p/37476/article/8858202	A Robust Nanoparticle Platform for RNA Interference in Macrophages to Suppress Tumor Cell Migration.	Frontiers in pharmacology	Liang, Shi; Zheng, Junmeng; Wu, Wei; Li, Quan; Saw, Phei Er; Chen, Jianing; Xu, Xiaoding; Yao, Herui; Yao, Yandan	Macrophages are one of the most abundant immune cells in the solid tumor and their increased density is associated with the specific pathological features of cancers, including invasiveness, metastasis, immunosuppression, neovascularization, and poor response to therapy. Therefore, reprogramming macrophage behavior is emerging as a promising therapeutic modality for cancer treatment. RNA interfer…		853
745	8858151	https://sysrev.com/p/37476/article/8858151	A Sialylated-Bortezomib Prodrug Strategy Based on a Highly Expressed Selectin Target for the Treatment of Leukemia or Solid Tumors	PHARMACEUTICAL RESEARCH	Liu, Mingqi; Tang, Xueying; Ding, Junqiang; Liu, Mengyang; Zhao, Bowen; Deng, Yihui; Song, Yanzhi	Purpose This study aimed to explore the potential of sialic acid - related selectin targeting strategy in the treatment of leukemia and some solid tumors. We expected it could ‚Äúactively‚Äù bind tumor cells and kill them, reducing non-specific toxicity to normal cells. Methods BOR-SA prodrug was synthesized by reacting an ortho-dihydroxy group in SA with a boronic acid group in BOR. Two kinds of…		853
763	8858285	https://sysrev.com/p/37476/article/8858285	A specific drug targeting system based on polyhydroxyalkanoate granule binding protein PhaP fused with targeted cell ligands.	Biomaterials	Yao, Yong-Chao; Zhan, Xiao-Yong; Zhang, Jing; Zou, Xiang-Hui; Wang, Zhi-Hui; Xiong, Yu-Cui; Chen, Jiong; Chen, Guo-Qiang	Polyhydroxyalkanoates (PHA) is a family of intracellular biopolyesters produced by many bacteria. PHA granule binding protein PhaP is able to bind to hydrophobic polymers via strong hydrophobic interaction. A receptor-mediated drug delivery system was developed in this study based on PhaP. The system consists of PHA nanoparticles, PhaP and polypeptide or protein ligands fused to PhaP. The PHA nan…		853
765	8858296	https://sysrev.com/p/37476/article/8858296	A Study of the Cytotoxic Effect of Microcapsules and Their Constituent Polymers on Macrophages and Tumor Cells.	Bulletin of experimental biology and medicine	Naumov, A A; Dubrovskii, A V; Musin, E V; Kim, A L; Potselueva, M M; Tikhonenko, S A	We studied the effect of different concentrations of polyelectrolytes poly(allylamine hydrochloride) (PAH) and polystyrene sulfonate (PSS) as well as the effects of microcapsules coated with these polymers on survival of Ehrlich ascites carcinoma cells and mouse peritoneal macrophages and on ROS production by phagocytes. PAH reduced viability of Ehrlich ascites carcinoma in a concentration-depend…		853
726	8858009	https://sysrev.com/p/37476/article/8858009	A Transferrin-Conjugated Hollow Nanoplatform for Redox-Controlled and Targeted Chemotherapy of Tumor with Reduced Inflammatory Reactions.	Theranostics	Zhou, Jun; Li, Menghuan; Lim, Wei Qi; Luo, Zhong; Phua, Soo Zeng Fiona; Huo, Runlan; Li, Liqi; Li, Ke; Dai, Liangliang; Liu, Junjie; Cai, Kaiyong; Zhao, Yanli	Purpose: In this study, we report the design, development and evaluation of a hollow drug delivery nanoplatform for cancer therapy in vitro and in vivo. This composite nanosystem was prepared by modifying hollow mesoporous silica nanoparticles (HMSNs) with transferrin (Tf) targeting moieties via redox-liable linkage, and was capable of delivering therapeutic cargos (doxorubicin) specifically to t…		853
0	8334487	https://sysrev.com/p/31994/article/8334487	A Universal Approach to Render Nanomedicine with Biological Identity Derived from Cell Membranes.	Biomacromolecules	Zhu, Jingyi; Zhang, Mingkang; Zheng, Diwei; Hong, Sheng; Feng, Jun; Zhang, Xian-Zheng	Biomimetic nanoengineering built through integrating the specific cell membrane with artificially synthetic nanomedicines represents one of the most promising directions for the actualization of personalized therapy. For addressing the technical hurdle against the development of this biomimetic technology, the present report describes the in-depth exploration and optimization over each critical p…	0.673	853
7	8335543	https://sysrev.com/p/31994/article/8335543	Accumulation of magnetic iron oxide nanoparticles coated with variably sized polyethylene glycol in murine tumors.	Nanoscale	Larsen, Esben Kjaer Unmack; Nielsen, Thomas; Wittenborn, Thomas; Rydtoft, Louise Munk; Lokanathan, Arcot R; Hansen, Line; Ostergaard, Leif; Kingshott, Peter; Howard, Kenneth A; Besenbacher, Flemming; Nielsen, Niels Chr; Kjems, Jorgen	Iron oxide nanoparticles have found widespread applications in different areas including cell separation, drug delivery and as contrast agents. Due to water insolubility and stability issues, nanoparticles utilized for biological applications require coatings such as the commonly employed polyethylene glycol (PEG). Despite its frequent use, the influence of PEG coatings on the physicochemical and…	0.576	853
754	8858244	https://sysrev.com/p/37476/article/8858244	Active nanodiamond hydrogels for chemotherapeutic delivery.	Nano letters	Huang, Houjin; Pierstorff, Erik; Osawa, Eiji; Ho, Dean	Nanodiamond materials can serve as highly versatile platforms for the controlled functionalization and delivery of a wide spectrum of therapeutic elements. In this work, doxorubicin hydrochloride (DOX), an apoptosis-inducing drug widely used in chemotherapy, was successfully applied toward the functionalization of nanodiamond materials (NDs, 2-8 nm) and introduced toward murine macrophages as wel…		853
722	8857977	https://sysrev.com/p/37476/article/8857977	Adaptive immune cells are necessary for the enhanced therapeutic effect of sorafenib-loaded nanoparticles	BIOMATERIALS SCIENCE	Zhao, Zhi-Bin; Long, Jie; Zhao, Yang-Yang; Yang, Jing-Bo; Jiang, Wei; Liu, Qing-Zhi; Yan, Kai; Li, Liang; Wang, Yu-Cai; Lian, Zhe-Xiong	Sorafenib is a kinase inhibitor approved for the treatment of primary kidney cancer, advanced primary liver cancer, and radioactive iodine resistant advanced thyroid carcinoma. However, sorafenib usually causes serious side effects, which limit its antitumor effect. Nanoparticle based drug delivery systems have been widely used to enhance the therapeutic effects and reduce the side effects of thi…		853
764	8858288	https://sysrev.com/p/37476/article/8858288	Adjusting the balance between effective loading and vector migration of macrophage vehicles to deliver nanoparticles.	PloS one	Chang, Ya-Nan; Guo, Haili; Li, Juan; Song, Yan; Zhang, Mingyi; Jin, Junjiang; Xing, Gengmei; Zhao, Yuliang	The nature of macrophage allows the possibility that this cell type could be used as drug delivery system to track therapeutic drug nanoparticles (NPs) in cancer. However, there is no existing research on the regulation between effective loading of NPs and targeted delivery of macrophages. Here, we investigated the important parameters of intracellular NP quantity and the vector migration rate. M…		853
926	90543366	https://sysrev.com/p/43536/article/90543366	ADJUVANT PROPERTIES OF NANOPARTICLES IMMOBILIZED RECOMBINANT DIPHTHERIA TOXOID FRAGMENT	Biotechnologia Acta	Chudina, T. O.; Labyntsev, A. Yu; Kolybo, D. V.; Komisarenko, S. V.	The aim of the research was to compare the characteristics of nanoparticles with different chemical structure and size (colloidal gold Gold 1 and Gold 2, calcium phosphate CaP and poly(lactideco-glykolid) PLGA 1 and 2) to find the most efficient carriers of antigen -- recombinant diphtheria toxoid for per os immunization. According to the MTT test, all studied particles show no significant cytoto…	0.551	77
753	8858228	https://sysrev.com/p/37476/article/8858228	Albumin-coated nanocrystals for carrier-free delivery of paclitaxel.	Journal of controlled release : official journal of the Controlled Release Society	Park, Joonyoung; Sun, Bo; Yeo, Yoon	Nanoparticles are used to deliver anticancer drugs to solid tumors. However, clinical development of nanoparticles is challenging because of their limitations in physicochemical properties, such as low drug loading efficiency and poor circulation stability. Low drug loading not only causes technical difficulty in administration but also increases the amount of co-delivered carrier materials, impo…		853
744	8858143	https://sysrev.com/p/37476/article/8858143	Albumin-Gold Nanorod Nanoplatform for Cell-Mediated Tumoritropic Delivery with Homogenous ChemoDrug Distribution and Enhanced Retention Ability.	Theranostics	Chiu, Hsien-Ting; Su, Cheng-Kuan; Sun, Yuh-Chang; Chiang, Chi-Shiun; Huang, Yu-Fen	Recently, living cells with tumor-homing properties have provided an exciting opportunity to achieve optimal delivery of nanotherapeutic agents. However, premature payload leakage may impair the host cells, often leading to inadequate in vivo investigations or therapeutic efficacy. Therefore, a nanoplatform that provides a high drug-loading capacity and the precise control of drug release is requ…		853
747	8858175	https://sysrev.com/p/37476/article/8858175	Alendronate Functionalized Mesoporous Bioactive Glass Nanospheres.	Materials (Basel, Switzerland)	Boanini, Elisa; Panseri, Silvia; Arroyo, Fabiola; Montesi, Monica; Rubini, Katia; Tampieri, Anna; Covarrubias, Cristian; Bigi, Adriana	In this work we synthesized mesoporous bioactive glass nanospheres (nMBG) with the aim to utilize them as substrates for loading one of the most potent amino-bisphosphonates, alendronate (AL). The results of the chemical and structural characterization show that the nMBG display a relatively high surface area (528 m(2)/g) and a mean pore volume of 0.63 cm(3)/g, both of which decrease on increasin…		853
756	8858254	https://sysrev.com/p/37476/article/8858254	Alginate Particles with Ovalbumin (OVA) Peptide Can Serve as a Carrier and Adjuvant for Immune Therapy in B16-OVA Cancer Model.	Medical science monitor basic research	Zhu, Longbao; Ge, Fei; Yang, Liangjun; Li, Wanzhen; Wei, Shenghua; Tao, Yugui; Du, Guocheng	BACKGROUND Alginate is a natural polysaccharide obtained from brown algae and has been shown to have numerous applications in biomedical science, such as wound healing, delivery of bioactive agents, and cell transplantation. Ovalbumin (OVA) peptide 323-339 has been reported to be involved in immune response. MATERIAL AND METHODS This work investigated the use of alginate particles as a carrier an…		853
778	8858402	https://sysrev.com/p/37476/article/8858402	alpha-Mannosyl-Functionalized Cationic Nanohydrogel Particles for Targeted Gene Knockdown in Immunosuppressive Macrophages.	Macromolecular bioscience	Leber, Nadine; Kaps, Leonard; Yang, Aiting; Aslam, Misbah; Giardino, Mariacristina; Klefenz, Adrian; Choteschovsky, Niklas; Rosigkeit, Sebastian; Mostafa, Asmaa; Nuhn, Lutz; Schuppan, Detlef; Zentel, Rudolf	Immunosuppressive M2 macrophages govern the immunophathogenic micromilieu in many severe diseases including cancer or fibrosis, thus, their re-polarization through RNA interference is a promising concept to support combinatorial therapies. For targeted siRNA delivery, however, safe and stable carriers are required that manage cell specific transport to M2 macrophages. Here, siRNA-loaded cationic …		853
3	8334718	https://sysrev.com/p/31994/article/8334718	Alveolar macrophage secretion of vesicular SOCS3 represents a platform for lung cancer therapeutics.	JCI insight	Speth, Jennifer M; Penke, Loka R; Bazzill, Joseph D; Park, Kyung Soo; de Rubio, Rafael Gil; Schneider, Daniel J; Ouchi, Hideyasu; Moon, James J; Keshamouni, Venkateshwar G; Zemans, Rachel L; Lama, Vibha N; Arenberg, Douglas A; Peters-Golden, Marc	Lung cancer remains the leading cause of cancer-related death in the United States. Although the alveolar macrophage (AM) comprises the major resident immune cell in the lung, few studies have investigated its role in lung cancer development. We recently discovered a potentially novel mechanism wherein AMs regulate STAT-induced inflammatory responses in neighboring epithelial cells (ECs) via secr…	0.759	853
781	8858427	https://sysrev.com/p/37476/article/8858427	Amphiphilic nanoparticle delivery enhances the anticancer efficacy of a TLR7 ligand via local immune activation	Biomaterials	Mottas, I; Bekdemir, A; Cereghetti, A; Spagnuolo, L; Yang, Y.-S.S.; M√ºller, M; Irvine, D J; Stellacci, F; Bourquin, C	Although immunotherapy shows great promise for the long-term control of cancer, many tumors still fail to respond to treatment. To improve the outcome, the delivery of immunostimulants to the lymph nodes draining the tumor, where the antitumor immune response is initiated, is key. Efforts to use nanoparticles as carriers for cancer immunotherapy have generally required targeting agents and chemic…		853
743	8858138	https://sysrev.com/p/37476/article/8858138	An (89)Zr-HDL PET Tracer Monitors Response to a CSF1R Inhibitor.	Journal of nuclear medicine : official publication, Society of Nuclear Medicine	Mason, Christian A; Kossatz, Susanne; Carter, Lukas M; Pirovano, Giacomo; Brand, Christian; Guru, Navjot; Perez-Medina, Carlos; Lewis, Jason S; Mulder, Willem J M; Reiner, Thomas	The immune function within the tumor microenvironment has become a prominent therapeutic target, with tumor-associated macrophages (TAMs) playing a critical role in immune suppression. We propose an (89)Zr-labeled high-density lipoprotein ((89)Zr-HDL) nanotracer as a means of monitoring response to immunotherapy. Methods: Female MMTV-PyMT mice were treated with pexidartinib, a colony-stimulating …		853
770	8858319	https://sysrev.com/p/37476/article/8858319	An effective intracellular delivery system of monoclonal antibody for treatment of tumors: erythrocyte membrane-coated self-associated antibody nanoparticles.	Nanotechnology	Gao, Lipeng; Han, Lin; Ding, Xiaoling; Xu, Jiaojiao; Wang, Jing; Zhu, Jianzhong; Lu, Weiyue; Sun, Jihong; Yu, Lei; Yan, Zhiqiang; Wang, Yiting	Antibody-based drugs have attracted much attention for their targeting ability, high efficacy and low toxicity. But it is difficult for those intrabodies, a kind of antibody whose targets are intracellular biomarkers, to become effective drugs due to the lack of intracellular delivery strategy and their short circulation time in blood. Human telomerase reverse transcriptase (hTERT), an important …		853
758	8858258	https://sysrev.com/p/37476/article/8858258	An efficient delivery of photosensitizers and hypoxic prodrugs for a tumor combination therapy by membrane camouflage nanoparticles.	Journal of materials chemistry. B	Wang, Hanjie; Zhang, Chaonan; Zhang, Yingying; Tian, Ran; Cheng, Guohui; Pan, Huizhuo; Cui, Meihui; Chang, Jin	Photodynamic therapy (PDT) is an oxygen-dependent, non-invasive cancer treatment. The hypoxia in the tumor environment limits the therapeutic effects of PDT. The combined delivery of photosensitizers and hypoxic prodrugs is expected to improve the efficacy of tumor treatment. In this paper, an erythrocyte and tumor cell membrane camouflage nanocarrier co-loaded with a photosensitizer (indocyanine…		853
779	8858412	https://sysrev.com/p/37476/article/8858412	An in situ microenvironmental nano-regulator to inhibit the proliferation and metastasis of 4T1 tumor.	Theranostics	Zhang, Huijuan; Zhang, Xiaoge; Ren, Yanping; Cao, Fang; Hou, Lin; Zhang, Zhenzhong	Tumor microenvironment, such as hypoxia and presence of immune cells, plays a critical role in cancer initiation, growth as well as progression, and seriously affects antitumor effect. Accordingly, we constructed a kind of multifunctional nanoparticles (NPs) with macrophage transformation and oxygen (O2) generation characteristics, to regulate the tumor microenvironment. Methods: In this study, w…		853
889	90543239	https://sysrev.com/p/43536/article/90543239	An RNA vaccine drives expansion and efficacy of claudin-CAR-T cells against solid tumors	Science	Reinhard, Katharina; Rengstl, Benjamin; Oehm, Petra; Michel, Kristina; Billmeier, Arne; Hayduk, Nina; Klein, Oliver; Kuna, Kathrin; Ouchan, Yasmina; W√∂ll, Stefan; Christ, Elmar; Weber, David; Suchan, Martin; Bukur, Thomas; Birtel, Matthias; Jahndel, Veronika; Mroz, Karolina; Hobohm, Kathleen; Kranz, Lena; Diken, Mustafa; K√ºhlcke, Klaus; T√ºreci, √ñzlem; Sahin, Ugur	A one-two, CAR-T cell punch Chimeric antigen receptor (CAR)‚ÄìT cells have been clinically effective in killing certain hematological malignancies, but achieving long-term patient responses for solid tumors remains a challenge. Reinhard et al. describe a two-part ‚ÄúCARVac‚Äù strategy to overcome poor CAR-T cell stimulation and responses in vivo. They introduce the tight junction protein claudin …	0.575	77
4	8334819	https://sysrev.com/p/31994/article/8334819	Anisotropic Platinum Nanoparticle-Induced Cytotoxicity, Apoptosis, Inflammatory Response, and Transcriptomic and Molecular Pathways in Human Acute Monocytic Leukemia Cells.	International journal of molecular sciences	Gurunathan, Sangiliyandi; Jeyaraj, Muniyandi; La, Hyeonwoo; Yoo, Hyunjin; Choi, Youngsok; Do, Jeong Tae; Park, Chankyu; Kim, Jin-Hoi; Hong, Kwonho	The thermoplasmonic properties of platinum nanoparticles (PtNPs) render them desirable for use in diagnosis, detection, therapy, and surgery. However, their toxicological effects and impact at the molecular level remain obscure. Nanotoxicology is mainly focused on the interactions of nanostructures with biological systems, particularly with an emphasis on elucidating the relationship between the …	0.358	853
731	8858035	https://sysrev.com/p/37476/article/8858035	Anti-alphavbeta3 antibody guided three-step pretargeting approach using magnetoliposomes for molecular magnetic resonance imaging of breast cancer angiogenesis.	International journal of nanomedicine	Yan, Chenggong; Wu, Yuankui; Feng, Jie; Chen, Wufan; Liu, Xiang; Hao, Peng; Yang, Ruimeng; Zhang, Juan; Lin, Bingquan; Xu, Yikai; Liu, Ruiyuan	PURPOSE: Pretargeting of biomarkers with nanoparticles in molecular imaging is promising to improve diagnostic specificity and realize signal amplification, but data regarding its targeting potential in magnetic resonance (MR) imaging are limited. The purpose of this study was to evaluate the tumor angiogenesis targeting efficacy of the anti-alphavbeta3 antibody guided three-step pretargeting app…		853
1	8334505	https://sysrev.com/p/31994/article/8334505	Anti-angiogenic and anti-tumor effects of metronomic use of novel liposomal zoledronic acid depletes tumor-associated macrophages in triple negative breast cancer.	Oncotarget	Cai, Xin-Jun; Wang, Zeng; Cao, Jia-Wei; Ni, Jian-Jun; Xu, Ying-Ying; Yao, Jun; Xu, Hong; Liu, Fang; Yang, Gao-Yi	Zoledronic acid (ZOL) has been used as an adjuvant therapy for breast cancer. It is suggested that ZOL might be associated with inhibition of macrophages, which in turn reduces tumor growth, metastasis and tumor angiogenesis. Moreover, metronomic therapy can inhibit tumor angiogenesis and tumor immune cells. Previously we developed ZOL based cationic liposomes that allowed a higher intratumor del…	0.958	853
773	8858327	https://sysrev.com/p/37476/article/8858327	Anti-phagocytosis and tumor cell targeting micelles prepared from multifunctional cell membrane mimetic polymers.	Journal of materials chemistry. B	Jiang, Hai-Tao; Ding, Kai; Meng, Fan-Ning; Bao, Li-Li; Chai, Yu-Dong; Gong, Yong-Kuan	Phagocytic clearance and inefficient targeting are two major concerns for nanomedicines in cancer therapy. In this study, cell membrane inspired multifunctional copolymers (PMNCFs) were synthesized by a combination of cell membrane stealthy hydrophilic phosphorylcholine (PC), hydrophobic cholesterol (Chol) and tumor targeting folic acid (FA) functionalities on the different side chain ends. PMNCF…		853
748	8858179	https://sysrev.com/p/37476/article/8858179	Anti-tumor activity of liposomal glucocorticoids: The relevance of liposome-mediated drug delivery, intratumoral localization and systemic activity.	Journal of controlled release : official journal of the Controlled Release Society	Kluza, Ewelina; Yeo, Sin Yuin; Schmid, Sophie; van der Schaft, Daisy W J; Boekhoven, Renate W; Schiffelers, Raymond M; Storm, Gert; Strijkers, Gustav J; Nicolay, Klaas	Tumor-associated inflammation has been recognized as an important tumor growth propagator and, therefore, represents an attractive target for anti-cancer therapy. In the current study, inspired by recent findings on the anti-tumor activity of liposomal glucocorticoids, we introduce paramagnetic and fluorescent liposomes, encapsulating prednisolone phosphate (PLP), to evaluate the local delivery o…		853
891	90543245	https://sysrev.com/p/43536/article/90543245	Anti-tumor immune responses of tumor-associated macrophages via toll-like receptor 4 triggered by cationic polymers	Biomaterials	Huang, Zhen; Yang, Yang; Jiang, Yucui; Shao, Juan; Sun, Xulun; Chen, Jiangning; Dong, Lei; Zhang, Junfeng	Agonists of toll-like receptors (TLRs) are potential therapeutic reagents for cancer immunotherapy. Cationic polymers such as polyethyleneimine (PEI) with nucleic acid drug delivery capability are approved for use in clinical trials, and recent reports indicate that these cationic polymers have significant immunological activity mediated by TLRs. In the present study, we demonstrated that cationi…	0.657	77
776	8858371	https://sysrev.com/p/37476/article/8858371	Antibiofouling polymer-coated superparamagnetic iron oxide nanoparticles as potential magnetic resonance contrast agents for in vivo cancer imaging.	Journal of the American Chemical Society	Lee, Haerim; Lee, Eunhye; Kim, Do Kyung; Jang, Nam Kyu; Jeong, Yong Yeon; Jon, Sangyong	We report the fabrication and characterization of antifouling polymer-coated magnetic nanoparticles as nanoprobes for magnetic resonance (MR) contrast agents. Magnetite superparamagnetic iron oxide nanoparticles (SPION) were coated with the protein- or cell-resistant polymer, poly(TMSMA-r-PEGMA), to generate stable, protein-resistant MR probes. Coated magnetic nanoparticles synthesized using two …		853
777	8858384	https://sysrev.com/p/37476/article/8858384	Antibody targeting of long-circulating lipidic nanoparticles does not increase tumor localization but does increase internalization in animal models.	Cancer research	Kirpotin, Dmitri B; Drummond, Daryl C; Shao, Yi; Shalaby, M Refaat; Hong, Keelung; Nielsen, Ulrik B; Marks, James D; Benz, Christopher C; Park, John W	We describe evidence for a novel mechanism of monoclonal antibody (MAb)-directed nanoparticle (immunoliposome) targeting to solid tumors in vivo. Long-circulating immunoliposomes targeted to HER2 (ErbB2, Neu) were prepared by the conjugation of anti-HER2 MAb fragments (Fab' or single chain Fv) to liposome-grafted polyethylene glycol chains. MAb fragment conjugation did not affect the biodistribut…		853
725	8858002	https://sysrev.com/p/37476/article/8858002	Anticancer activity of polymeric nanoparticles containing linoleic acid-SN38 (LA-SN38) conjugate in a murine model of colorectal cancer.	Colloids and surfaces. B, Biointerfaces	Cheng, Guilin; Zhang, Xiaomin; Chen, Yidan; Lee, Robert J; Wang, Jiangfeng; Yao, Ju; Zhang, Yingxin; Zhang, Cheng; Wang, Kaifeng; Yu, Bo	Biodegradable polymeric nanoparticles (NPs) have been used frequently as nanocarriers for anticancer drugs. Linoleic acid conjugated SN38 (LA-SN38)-loaded NPs (EBNPs) were developed using biodegradable poly (ethylene oxide)-poly (butylene oxide) (PEO-PBO) diblock copolymer by titration hydration method without using a toxic organic solvent. The EBNPs had high drug loading efficiency and entrapmen…		853
760	8858271	https://sysrev.com/p/37476/article/8858271	Anticancer and immunostimulatory activity by conjugate of paclitaxel and non-toxic derivative of lps for combined chemo-immunotherapy	Pharmaceutical Research	Roy, A; Chandra, S; Mamilapally, S; Upadhyay, P; Bhaskar, S	Purpose Cancer is a multifactorial syndrome; hence, multidimensional therapy with a chemo-immunotherapeutic conjugate could be more effective in curing the disease. Methods We used SP-LPS, a bio-polymer having potent immunostimulatory activity, for conjugation with paclitaxel to make a chemo-immunotherapeutic conjugate. Its physicochemical characterization was done by HPLC, NMR and IR spectra. St…		853
730	8858020	https://sysrev.com/p/37476/article/8858020	Anticancer and immunostimulatory role of encapsulated tumor antigen containing cobalt oxide nanoparticles.	Journal of biological inorganic chemistry : JBIC : a publication of the Society of Biological Inorganic Chemistry	Chattopadhyay, Sourav; Dash, Sandeep Kumar; Ghosh, Totan; Das, Sabyasachi; Tripathy, Satyajit; Mandal, Debasis; Das, Debasis; Pramanik, Panchanan; Roy, Somenath	The purpose of this study is to evaluate the prospect of using surface modified cobalt oxide(CoO) nanoparticles as carriers of cancerantigens to human macrophages. N-Phosnomethyliminodiacetic acid (PMIDA) was used for surface modification to overcome the toxic effect of CoO nanoparticles. Here, the phosphonate group of the PMIDA acts as a surface-anchoring agent and the remaining -COOH groups bin…		853
734	8858073	https://sysrev.com/p/37476/article/8858073	Antifouling Manganese Oxide Nanoparticles: Synthesis, Characterization, and Applications for Enhanced MR Imaging of Tumors.	ACS applied materials & interfaces	Wang, Peng; Yang, Jia; Zhou, Benqing; Hu, Yong; Xing, Lingxi; Xu, Fanli; Shen, Mingwu; Zhang, Guixiang; Shi, Xiangyang	Antifouling manganese oxide (Mn3O4) nanoparticles (NPs) were synthesized by solvothermal decomposition of tris(2,4-pentanedionato) manganese(III) in the presence of trisodium citrate, followed by surface modification with polyethylene glycol and l-cysteine. The as-prepared nanoparticles have a uniform size distribution, good colloidal stability and good cytocompatibility. The modification of l-cy…		853
782	8858428	https://sysrev.com/p/37476/article/8858428	Antigen conjugated nanoparticles reprogrammed the tumor-conditioned macrophages toward pro-immunogenic type through regulation of NADPH oxidase and p38MAPK.	Cytokine	Chattopadhyay, Sourav; Roy, Somenath	Tumor associated macrophages (TAMs) are pertinent to cancer cell growth in the tumor microenvironment. Indeed, TAMs differentiate from monocytes (MPhi) due to specific growth factors present in the tumor microenvironment. TAMs show mostly an M2-like phenotype is due to the absence of pro-inflammatory signals and supply fuel to tumor growth. Several attempts have been taken to switch TAMs into a p…		853
762	8858277	https://sysrev.com/p/37476/article/8858277	Antiglioma via regulating oxidative stress and remodeling tumor-associated macrophage using lactoferrin-mediated biomimetic codelivery of simvastatin/fenretinide	Journal of Controlled Release	Mo, X; Zheng, Z; He, Y; Zhong, H; Kang, X; Shi, M; Liu, T; Jiao, Z; Huang, Y	Effective treatment of malignant glioma still remains a formidable challenge due to lack of the effective BBB-permeable drugs and efficient brain delivery methods, and the pharmacotherapy options are very limited. Therefore, to develop an effective therapeutic strategy is a pressing need. In this work, a noncytotoxic drug combination (i.e., simvastatin and fenretinide) was revealed to be potent f…		853
746	8858158	https://sysrev.com/p/37476/article/8858158	Antimetastatic efficacy of niosomal pentoxifylline and its combination with activated macrophages in murine B16F10 melanoma model	CANCER BIOTHERAPY AND RADIOPHARMACEUTICALS	Gaikwad, S Y; Jagtap, A G; Ingle, A D; Ra, S G A; Gude, R P	The aims of the present study were a) to enhance the effectiveness of antimetastatic agent, Pentoxifylline (PTX) by encapsulation in niosomes and b) to investigate the anticancer activity by combination therapy involving activated macrophages and PTX solution/PTX niosomes. Niosomes were prepared by lipid film hydration method. particle size distribution revealed bimodal distribution with median v…		853
732	8858067	https://sysrev.com/p/37476/article/8858067	Antitumor activity of liposomal prednisolone phosphate depends on the presence of functional tumor-associated macrophages in tumor tissue.	Neoplasia (New York, N.Y.)	Banciu, Manuela; Metselaar, Josbert M; Schiffelers, Raymond M; Storm, Gert	Prednisolone phosphate (PLP) encapsulated in long-circulating liposomes (LCLs) (LCL-PLP) exerts antitumor activity through the inhibition of tumor angiogenesis. It is known that tumor-associated macrophages (TAMs) play a crucial role in tumor growth as they are actively involved in promoting and maintaining tumor angiogenesis. To gain more insight into the antiangiogenic mechanisms of LCL-PLP, th…		853
6	8335457	https://sysrev.com/p/31994/article/8335457	Antitumor effect of nuclear factor-kappaB decoy transfer by mannose-modified bubble lipoplex into macrophages in mouse malignant ascites.	Cancer science	Kono, Yusuke; Kawakami, Shigeru; Higuchi, Yuriko; Maruyama, Kazuo; Yamashita, Fumiyoshi; Hashida, Mitsuru	Patients with malignant ascites (MAs) display several symptoms, such as dyspnea, nausea, pain, and abdominal tenderness, resulting in a significant reduction in their quality of life. Tumor-associated macrophages (TAMs) play a crucial role in MA progression. Because TAMs have a tumor-promoting M2 phenotype, conversion of the M2 phenotypic function of TAMs would be promising for MA treatment. Nucl…	0.946	853
755	8858245	https://sysrev.com/p/37476/article/8858245	Application and mechanism of manganese-coated caramelization nanospheres for active targeting in hepatobiliary tumors.	Nanomedicine (London, England)	Qi, Yafei; Li, Wenqin; Fang, Jiayang; Xiang, Ying; Zhu, Mingquan; Zhang, Xiaoming; Ma, Xiangxing; Wang, Qing; Zhan, Jinhua; Yu, Dexin	Aim: To elucidate the MRI mechanisms of manganese oxide-coated carbohydration nanosphere (Mn@CNS) for active targeting in hepatobiliary tumors. Materials & methods: The cytotoxicity, internalization pathway, metabolism and excretion pathway of Mn@CNS were assessed by several cell types. The MRI of Mn@CNS was verified via rat models bearing hepatobiliary tumors. Results: Mn@CNS showed no obvious c…		853
2	8334684	https://sysrev.com/p/31994/article/8334684	Application of polymersomes engineered to target p32 protein for detection of small breast tumors in mice	Oncotarget	Sim√≥n-Gracia, L; Scodeller, P; Fuentes, S S; Vallejo, V G; R√≠os, X; Sebasti√°n, E S; Sidorenko, V; Di Silvio, D; Suck, M; De Lorenzi, F; Rizzo, L Y; Stillfried, S; Kilk, K; Lammers, T; Moya, S E; Teesalu, T	Triple negative breast cancer (TNBC) is the deadliest form of breast cancer and its successful treatment critically depends on early diagnosis and therapy. The multicompartment protein p32 is overexpressed and present at cell surfaces in a variety of tumors, including TNBC, specifically in the malignant cells and endothelial cells, and in macrophages localized in hypoxic areas of the tumor. Herei…	0.915	853
775	8858359	https://sysrev.com/p/37476/article/8858359	AS101-Loaded PLGA-PEG Nanoparticles for Autoimmune Regulation and Chemosensitization	ACS Applied Bio Materials	Mishra, R K; Kumar, V B; Monteran, L; Sredni, B; Gedanken, A	The in vivo delivery of therapeutic nanoparticles (NPs) represents a potentially powerful tool that can significantly alter the biological effects of pharmaceutically active compounds. Here, we report on sensitization of tumors to chemotherapy by ammonium trichloro(dioxoethylene-o,o‚Ä≤)tellurate (AS101) encapsulated in NPs, termed AS101-NPs, developed as a composite with the biocompatible and bio…		853
749	8858187	https://sysrev.com/p/37476/article/8858187	Autologous tumor cell-derived microparticle-based targeted chemotherapy in lung cancer patients with malignant pleural effusion	SCIENCE TRANSLATIONAL MEDICINE	Guo, Mengfei; Wu, Feng; Hu, Guorong; Chen, Lian; Xu, Juanjuan; Xu, Pingwei; Wang, Xuan; Li, Yumei; Liu, Shuqing; Zhang, Shuai; Huang, Qi; Fan, Jinshuo; Lv, Zhilei; Zhou, Mei; Duan, Limin; Liao, Tingting; Yang, Guanghai; Tang, Ke; Liu, Bifeng; Liao, Xiaofei; Tao, Xiaonan; Jin, Yang	Cell membrane-derived microparticles (MPs), the critical mediators of intercellular communication, have gained much interest for use as natural drug delivery systems. Here, we examined the therapeutic potential of tumor cell-derived MPs (TMPs) in the context of malignant pleural effusion (MPE). TMPs packaging the chemotherapeutic drug methotrexate (TMPs-MTX) markedly restricted MPE growth and pro…		853
728	8858016	https://sysrev.com/p/37476/article/8858016	avbeta3-targeted liposomal drug delivery system with attenuated immunogenicity enabled by linear pentapeptide for glioma therapy.	Journal of controlled release : official journal of the Controlled Release Society	Li, Jinyang; Chai, Zhilan; Lu, Jiasheng; Xie, Cao; Ran, Danni; Wang, Songli; Zhou, Jianfen; Lu, Weiyue	Owing to the binding capacity to avbeta3 integrin overexpressed on glioma, vasculogenic mimicry and neovasculature, the peptide c(RGDyK) has been exploited pervasively to functionalize nanocarriers for targeted delivery of bioactives. The former study in our group substantiated the immunotoxicity of c(RGDyK)-modified liposome, and this unfavorable immunogenicity is known to compromise blood circu…		853
536	8856353	https://sysrev.com/p/37476/article/8856353	Balancing Passive and Active Targeting to Different Tumor Compartments Using Riboflavin-Functionalized Polymeric Nanocarriers.	Nano letters	Tsvetkova, Yoanna; Beztsinna, Nataliia; Baues, Maike; Klein, Dionne; Rix, Anne; Golombek, Susanne K; Al Rawashdeh, Wa'el; Gremse, Felix; Barz, Matthias; Koynov, Kaloian; Banala, Srinivas; Lederle, Wiltrud; Lammers, Twan; Kiessling, Fabian	Riboflavin transporters (RFTs) and the riboflavin carrier protein (RCP) are highly upregulated in many tumor cells, tumor stem cells, and tumor neovasculature, which makes them attractive targets for nanomedicines. Addressing cells in different tumor compartments requires drug carriers, which are not only able to accumulate via the EPR effect but also to extravasate, target specific cell populati…		853
717	8857898	https://sysrev.com/p/37476/article/8857898	Behavior of endogenous tumor-associated macrophages assessed in vivo using a functionalized nanoparticle.	Neoplasia (New York, N.Y.)	Leimgruber, Antoine; Berger, Cedric; Cortez-Retamozo, Virna; Etzrodt, Martin; Newton, Andita P; Waterman, Peter; Figueiredo, Jose Luiz; Kohler, Rainer H; Elpek, Natalie; Mempel, Thorsten R; Swirski, Filip K; Nahrendorf, Matthias; Weissleder, Ralph; Pittet, Mikael J	Tumor-associated macrophages (TAMs) invade the tumor stroma in many cancers, yet their role is incompletely understood. To visualize and better understand these critical cells in tumor progression, we screened a portfolio of rationally selected, injectable agents to image endogenous TAMs ubiquitously in three different cancer models (colon carcinoma, lung adenocarcinoma, and soft tissue sarcoma).…		853
680	8857626	https://sysrev.com/p/37476/article/8857626	Bespoken nanoceria: A new effective treatment in experimental hepatocellular carcinoma.	Hepatology (Baltimore, Md.)	Fernandez-Varo, Guillermo; Perramon, Meritxell; Carvajal, Silvia; Oro, Denise; Casals, Eudald; Boix, Loreto; Oller, Laura; Macias-Munoz, Laura; Marfa, Santi; Casals, Gregori; Morales-Ruiz, Manuel; Casado, Pedro; Cutillas, Pedro R; Bruix, Jordi; Navasa, Miquel; Fuster, Josep; Garcia-Valdecasas, Juan Carlos; Pavel, Mihai C; Puntes, Victor; Jimenez, Wladimiro	BACKGROUND & AIMS: Despite the availability of new generation drugs, hepatocellular carcinoma (HCC) is still the third most frequent cause of cancer-related deaths worldwide. Cerium oxide nanoparticles (CeO2 NPs) have emerged as a novel antioxidant agent in experimental liver disease because of their antioxidant, anti-inflammatory and antisteatotic properties. In the present study, we aimed to el…		853
650	8857407	https://sysrev.com/p/37476/article/8857407	Bifunctional Succinylated Œµ-Polylysine-Coated Mesoporous Silica Nanoparticles for pH-Responsive and Intracellular Drug Delivery Targeting the Colon	ACS Applied Materials and Interfaces	Nguyen, C T H; Webb, R I; Lambert, L K; Strounina, E; Lee, E C; Parat, M.-O.; McGuckin, M A; Popat, A; Cabot, P J; Ross, B P	Conventional oral drug formulations for colonic diseases require the administration of high doses of drug to achieve effective drug concentrations at the target site. However, this exposes patients to serious systemic toxicity in order to achieve efficacy. To overcome this problem, an oral drug delivery system was developed by loading a large amount (ca. 34% w/w) of prednisolone into 3-aminopropy…		853
12	8337020	https://sysrev.com/p/31994/article/8337020	Biocompatibility, efficacy and biodistribution of gelucire-stabilized nanoparticles engineered for docetaxel delivery	Journal of Nanoscience and Nanotechnology	Wehrung, D; Geldenhuys, W J; Bi, L; Oyewumi, M O	Docetaxel is a potent anticancer agent that will benefit greatly from alternative delivery systems that can overcome several reported adverse effects due to the drug itself and/or the solvent system in the current clinical formulation. In this regard, a new nanoparticle delivery system for docetaxel was prepared from Gelucire-based nanoemulsions by using binary mixtures of Gelucire 44/14 and cety…	0.654	853
673	8857588	https://sysrev.com/p/37476/article/8857588	Biocompatible mannosylated endosomal-escape nanoparticles enhance selective delivery of short nucleotide sequences to tumor associated macrophages.	Nanoscale	Ortega, Ryan A; Barham, Whitney J; Kumar, Bharat; Tikhomirov, Oleg; McFadden, Ian D; Yull, Fiona E; Giorgio, Todd D	Tumor associated macrophages (TAMs) can modify the tumor microenvironment to create a pro-tumor niche. Manipulation of the TAM phenotype is a novel, potential therapeutic approach to engage anti-cancer immunity. siRNA is a molecular tool for knockdown of specific mRNAs that is tunable in both strength and duration. The use of siRNA to reprogram TAMs to adopt an immunogenic, anti-tumor phenotype i…		853
715	8857887	https://sysrev.com/p/37476/article/8857887	Biodegradable Mesoporous Silica Achieved via Carbon Nanodots-Incorporated Framework Swelling for Debris-Mediated Photothermal Synergistic Immunotherapy.	Nano letters	Qian, Min; Chen, Leilei; Du, Yilin; Jiang, Huiling; Huo, Taotao; Yang, Yafeng; Guo, Wei; Wang, Yi; Huang, Rongqin	Incorporating carbon nanodots (CDs) into mesoporous silica framework for extensive biomedicine, especially for the desirable cancer immunotherapy, is considered to be an unexplored challenge. Herein, a hydrogen bond/electrostatic-assisted co-assembly strategy was smartly exploited to uniformly incorporate polymer-coated CDs into ordered framework of mesoporous silica nanoparticles (CD@MSNs). The …		853
551	8856461	https://sysrev.com/p/37476/article/8856461	Biodegradable Polymeric Multilayer Capsules for Therapy of Lung Cancer.	ACS applied materials & interfaces	Novoselova, Marina V; Loh, Hui Mun; Trushina, Daria B; Ketkar, Avanee; Abakumova, Tatiana O; Zatsepin, Timofei S; Kakran, Mitali; Brzozowska, Agata Maria; Lau, Hooi Hong; Gorin, Dmitry A; Antipina, Maria N; Brichkina, Anna I	Formulated forms of cancer therapeutics enhance the efficacy of treatment by more precise targeting, increased bioavailability of drugs, and an aptitude of some delivery systems to overcome multiple drug resistance of tumors. Drug carriers acquire importance for anti-cancer interventions via targeting tumor-associated macrophages with active molecules capable to either eliminate them or change th…		853
895	90543283	https://sysrev.com/p/43536/article/90543283	Biodegradable STING agonist nanoparticles for enhanced cancer immunotherapy	Nanomedicine	Wilson, David R.; Sen, Rupashree; Sunshine, Joel C.; Pardoll, Drew M.; Green, Jordan J.; Kim, Young J.	Therapeutic cancer vaccines require adjuvants leading to robust type I interferon and proinflammatory cytokine responses in the tumor microenvironment to induce an anti-tumor response. Cyclic dinucleotides (CDNs), a potent Stimulator of Interferon Receptor (STING) agonist, are currently in phase I trials. However, their efficacy may be limited to micromolar concentrations due to the cytosolic res…	0.604	77
537	8856366	https://sysrev.com/p/37476/article/8856366	Biodegradable zinc-containing mesoporous silica nanoparticles for cancer therapy	Materials Today Advances	Chen, S; Greasley, S L; Ong, Z Y; Naruphontjirakul, P; Page, S J; Hanna, J V; Redpath, A N; Tsigkou, O; Rankin, S; Ryan, M P; Porter, A E; Jones, J R	Triple-negative breast cancers are extremely aggressive with limited treatment options because of the reduced response of the cancerous cells to hormonal therapy. Here, monodispersed zinc-containing mesoporous silica nanoparticles (MSNPs-Zn) were produced as a tuneable biodegradable platform for delivery of therapeutic zinc ions into cells. We demonstrate that the nanoparticles were internalized …		853
686	8857655	https://sysrev.com/p/37476/article/8857655	Biodistribution and Clearance of Stable Superparamagnetic Maghemite Iron Oxide Nanoparticles in Mice Following Intraperitoneal Administration.	International journal of molecular sciences	Pham, Binh T T; Colvin, Emily K; Pham, Nguyen T H; Kim, Byung J; Fuller, Emily S; Moon, Elizabeth A; Barbey, Raphael; Yuen, Samuel; Rickman, Barry H; Bryce, Nicole S; Bickley, Stephanie; Tanudji, Marcel; Jones, Stephen K; Howell, Viive M; Hawkett, Brian S	Nanomedicine is an emerging field with great potential in disease theranostics. We generated sterically stabilized superparamagnetic iron oxide nanoparticles (s-SPIONs) with average core diameters of 10 and 25 nm and determined the in vivo biodistribution and clearance profiles. Healthy nude mice underwent an intraperitoneal injection of these s-SPIONs at a dose of 90 mg Fe/kg body weight. Tissue…		853
709	8857840	https://sysrev.com/p/37476/article/8857840	Biodistribution and in vivo activities of tumor-associated macrophage-targeting nanoparticles incorporated with doxorubicin.	Molecular pharmaceutics	Niu, Mengmeng; Naguib, Youssef W; Aldayel, Abdulaziz M; Shi, Yan-chun; Hursting, Stephen D; Hersh, Matthew A; Cui, Zhengrong	Tumor-associated macrophages (TAMs) are increasingly considered a viable target for tumor imaging and therapy. Previously, we reported that innovative surface-functionalization of nanoparticles may help target them to TAMs. In this report, using poly(lactic-co-glycolic) acid (PLGA) nanoparticles incorporated with doxorubicin (DOX) (DOX-NPs), we studied the effect of surface-modification of the na…		853
645	8857353	https://sysrev.com/p/37476/article/8857353	Bioengineered Macrophages Can Responsively Transform into Nanovesicles To Target Lung Metastasis.	Nano letters	Cao, Haiqiang; Wang, Hong; He, Xinyu; Tan, Tao; Hu, Haiyan; Wang, Zhiwan; Wang, Jing; Li, Jie; Zhang, Zhiwen; Li, Yaping	Specific drug delivery to metastatic tumors remains a great challenge for antimetastasis therapy. We herein report a bioengineered macrophage-based delivery system (LD-MDS) that can be preferentially delivered to lung metastases and intelligently transformed into nanovesicles and secondary nanovesicles for antimetastasis therapy. LD-MDS was prepared by anchoring a legumain-specific propeptide of …		853
10	8336825	https://sysrev.com/p/31994/article/8336825	Bioinspired lipoproteins-mediated photothermia remodels tumor stroma to improve cancer cell accessibility of second nanoparticles	NATURE COMMUNICATIONS	Tan, Tao; Hu, Haiyan; Wang, Hong; Li, Jie; Wang, Zhiwan; Wang, Jing; Wang, Siling; Zhang, Zhiwen; Li, Yaping	The tumor stromal microenvironments (TSM) including stromal cells and extracellular matrix (ECM) form an abominable barrier hampering nanoparticles accessibility to cancer cells, significantly compromising their antitumor effects. Herein, we report a bioinspired lipoprotein (bLP) that can induce efficient photothermia to remodel TSM and improve second bLP accessibility to cancer cells for antitum…	0.92	853
504	8856032	https://sysrev.com/p/37476/article/8856032	Bioinspired tumor-homing nanosystem for precise cancer therapy via reprogramming of tumor-associated macrophages	NPG Asia Materials	Huang, Y; Mei, C; Tian, Y; Nie, T; Liu, Z; Chen, T	Rational design of smart nanosystems with high biological safety is a critical milestone for realizing precise imaging-guided cancer theranostics. Herein, a bioinspired nanosystem was designed by camouflaging SPIO@DOX-ICG nanoparticles with cancer cell membrane (CCM) to realize precise cancer treatment through simultaneous chemotherapy, hyperthermia-therapy, and radiotherapy. CCM surface decorati…		853
467	8855841	https://sysrev.com/p/37476/article/8855841	Biomimetic albumin-modified gold nanorods for photothermo-chemotherapy and macrophage polarization modulation.	Acta pharmaceutica Sinica. B	Li, Dongdong; Zhang, Meng; Xu, Fan; Chen, Yingzhi; Chen, Binfan; Chang, Ya; Zhong, Huihai; Jin, Hongyue; Huang, Yongzhuo	Nanotechnology-based photothermal therapy has attracted great attention in the past decade. Nevertheless, photothermal therapy has some inherent drawbacks, such as the uneven heat production and limited laser penetration, often leading to insufficient treatment outcomes. Here, we developed a combination strategy to improve cancer therapy. The biomimetic albumin-modified gold nanorods (AuNRs) were…		853
442	8855672	https://sysrev.com/p/37476/article/8855672	Biomimetic Nanovesicles for Enhanced Antitumor Activity of Combinational Photothermal and Chemotherapy.	Molecular pharmaceutics	Wu, Tingting; Zhang, Dan; Qiao, Qi; Qin, Xianya; Yang, Conglian; Kong, Miao; Deng, Huan; Zhang, Zhiping	The combination of multiple modalities has shown great potential in cancer treatment with improved therapeutic effects and minimized side effects. Here, we fabricated a type of doxorubicin-encapsulated biomimetic nanovesicle (NV) by a facile method with near-infrared dye insertion in the membrane for combinatorial photothermal and chemotherapy. With innate biomimetic properties, NVs enhanced the …		853
524	8856233	https://sysrev.com/p/37476/article/8856233	Biomimetic stem cell membrane-camouflaged iron oxide nanoparticles for theranostic applications	RSC Advances	Lai, P.-Y.; Huang, R.-Y.; Lin, S.-Y.; Lin, Y.-H.; Chang, C.-W.	Superparamagnetic iron oxide nanoparticles (SPIO NPs) have been used extensively for various biomedical applications, such as magnetic resonance imaging (MRI), drug delivery, cellular tracking and magnetic hyperthermia therapy. Surface modifications of SPIO NPs are usually required to improve their rapid in vivo clearance profiles. In this study, we prepare novel stem cell membrane (STM)-camoufla…		853
651	8857408	https://sysrev.com/p/37476/article/8857408	Bioprosthesis of Core-Shell Gold Nanorod/Serum Albumin Nanoimitation: A Half-Native and Half-Artificial Nanohybrid for Cancer Theranostics	Chemistry of Materials	Chiu, H.-T.; Chen, C.-H.; Li, M.-L.; Su, C.-K.; Sun, Y.-C.; Chiang, C.-S.; Huang, Y.-F.	High concentrations of aldehyde-based cross-linkers have been commonly used for protein immobilization to facilitate microscale and nanoscale observations. This fixation maintains cell morphology and partial protein activity. In this study, a facile one-step strategy based on a similar concept was first developed for the bioprosthesis of a uniform core-shell gold nanorod/serum albumin (NR@SA) nan…		853
16	8337474	https://sysrev.com/p/31994/article/8337474	Biosynthesis and chemical characterization of polydopamine-capped silver nanoparticles for the treatment of acute myeloid leukemia in comparison to doxorubicin in a leukemic mouse model	Applied Organometallic Chemistry	Hemmati, S; Joshani, Z; Zangeneh, A; Zangeneh, M M	The recent study reveals the cytotoxicity, antioxidant, and anti-acute myeloid leukemia properties of polydopamine (PDA)-capped silver nanoparticles (AgNPs) compared to doxorubicin in a leukemic mouse model. The synthesized AgNPs were characterized using different techniques including ultraviolet‚Äìvisible spectroscopy (UV‚ÄìVis.), Fourier-transform infrared spectroscopy (FT-IR) spectroscopy, X-r…	0.724	853
462	8855817	https://sysrev.com/p/37476/article/8855817	Biosynthesis of silver nanoparticles using ethanolic petals extract of Rosa indica and characterization of its antibacterial, anticancer and anti-inflammatory activities.	Spectrochimica acta. Part A, Molecular and biomolecular spectroscopy	Manikandan, Ramar; Manikandan, Beulaja; Raman, Thiagarajan; Arunagirinathan, Koodalingam; Prabhu, Narayanan Marimuthu; Jothi Basu, Muthuramalingam; Perumal, Muthulakshmi; Palanisamy, Subramanian; Munusamy, Arumugam	The present study was aimed at biosynthesis of silver nanoparticles (AgNPs) using ethanolic extract of rose (Rosa indica) petals and testing their potential antibacterial activity using selective human pathogenic microbes, anticancer activity using human colon adenocarcinoma cancer cell line HCT 15 as well as anti-inflammatory activity using rat peritoneal macrophages in vitro. The biologically s…		853
486	8855921	https://sysrev.com/p/37476/article/8855921	BN nanospheres functionalized with mesoporous silica for enhancing CpG oligodeoxynucleotide-mediated cancer immunotherapy.	Nanoscale	Zhang, Huijie; Cheng, Ting; Lai, Li; Deng, Shuhao; Yu, Ruixi; Qiu, Lipeng; Zhou, Juan; Lu, Guozhong; Zhi, Chunyi; Chen, Jinghua	CpG oligodeoxynucleotides (CpG ODNs) possess strong immunostimulatory activity, which hold great promise in cancer immunotherapy. However, their therapeutic efficacy is largely limited due to nuclease degradation and poor cellular internalization. Efficiently delivering CpG ODNs into target cells is crucial to improve their therapeutic efficacy. Boron nitride nanospheres (BNNS) possess advantage …		853
17	8338069	https://sysrev.com/p/31994/article/8338069	BNCT induced immunomodulatory effects contribute to mammary tumor inhibition	PLOS ONE	Khan, Aslam Ali; Maitz, Charlie; Quanyu, Cai; Hawthorne, Fred	In the United States, breast cancer is one of the most common and the second leading cause of cancer-related death in women. Treatment modalities for mammary tumor are surgical removal of the tumor tissue followed by either chemotherapy or radiotherapy or both. Radiation therapy is a whole body irradiation regimen that suppresses the immune system leaving hosts susceptible to infection or seconda…	0.89	853
712	8857858	https://sysrev.com/p/37476/article/8857858	Bone marrow macrophages support prostate cancer growth in bone.	Oncotarget	Soki, Fabiana N; Cho, Sun Wook; Kim, Yeo Won; Jones, Jacqueline D; Park, Serk In; Koh, Amy J; Entezami, Payam; Daignault-Newton, Stephanie; Pienta, Kenneth J; Roca, Hernan; McCauley, Laurie K	Resident macrophages in bone play important roles in bone remodeling, repair, and hematopoietic stem cell maintenance, yet their role in skeletal metastasis remains under investigated. The purpose of this study was to determine the role of macrophages in prostate cancer skeletal metastasis, using two in vivo mouse models of conditional macrophage depletion. RM-1 syngeneic tumor growth was analyze…		853
615	8857068	https://sysrev.com/p/37476/article/8857068	Boosting Interleukin-12 Antitumor Activity and Synergism with Immunotherapy by Targeted Delivery with isoDGR-Tagged Nanogold.	Small (Weinheim an der Bergstrasse, Germany)	Gasparri, Anna Maria; Sacchi, Angelina; Basso, Veronica; Cortesi, Filippo; Freschi, Massimo; Rrapaj, Eltjona; Bellone, Matteo; Casorati, Giulia; Dellabona, Paolo; Mondino, Anna; Corti, Angelo; Curnis, Flavio	The clinical use of interleukin-12 (IL12), a cytokine endowed with potent immunotherapeutic anticancer activity, is limited by systemic toxicity. The hypothesis is addressed that gold nanoparticles tagged with a tumor-homing peptide containing isoDGR, an alphavbeta3-integrin binding motif, can be exploited for delivering IL12 to tumors and improving its therapeutic index. To this aim, gold nanosp…		853
691	8857706	https://sysrev.com/p/37476/article/8857706	Both type I and type II interferons can activate antitumor M1 macrophages when combined with TLR stimulation	Frontiers in Immunology	M√ºller, E; Speth, M; Christopoulos, P F; Lunde, A; Avdagic, A; √òynebr√•ten, I; Corthay, A	Triggering or enhancing antitumor activity of tumor-associated macrophages is an attractive strategy for cancer treatment. We have previously shown that the cytokine interferon-Œ≥ (IFN-Œ≥), a type II IFN, could synergize with toll-like receptor (TLR) agonists for induction of antitumor M1 macrophages. However, the toxicity of IFN-Œ≥ limits its clinical use. Here, we investigated whether the less …		853
660	8857476	https://sysrev.com/p/37476/article/8857476	Broadening the Message: A Nanovaccine Co-loaded with Messenger RNA and alpha-GalCer Induces Antitumor Immunity through Conventional and Natural Killer T Cells.	ACS nano	Verbeke, Rein; Lentacker, Ine; Breckpot, Karine; Janssens, Jonas; Van Calenbergh, Serge; De Smedt, Stefaan C; Dewitte, Heleen	Messenger RNA encoding tumor antigens has the potential to evoke effective antitumor immunity. This study reports on a nanoparticle platform, named mRNA Galsomes, that successfully co-delivers nucleoside-modified antigen-encoding mRNA and the glycolipid antigen and immunopotentiator alpha-galactosylceramide (alpha-GC) to antigen-presenting cells after intravenous administration. By co-formulating…		853
668	8857568	https://sysrev.com/p/37476/article/8857568	Bromelain surface modification increases the diffusion of silica nanoparticles in the tumor extracellular matrix.	ACS nano	Parodi, Alessandro; Haddix, Seth G; Taghipour, Nima; Scaria, Shilpa; Taraballi, Francesca; Cevenini, Armando; Yazdi, Iman K; Corbo, Claudia; Palomba, Roberto; Khaled, Sm Z; Martinez, Jonathan O; Brown, Brandon S; Isenhart, Lucas; Tasciotti, Ennio	Tumor extracellular matrix (ECM) represents a major obstacle to the diffusion of therapeutics and drug delivery systems in cancer parenchyma. This biological barrier limits the efficacy of promising therapeutic approaches including the delivery of siRNA or agents intended for thermoablation. After extravasation due to the enhanced penetration and retention effect of tumor vasculature, typical nan…		853
904	90543305	https://sysrev.com/p/43536/article/90543305	BSA-bioinspired gold nanorods loaded with immunoadjuvant for the treatment of melanoma by combined photothermal therapy and immunotherapy	Nanoscale	Zhou, Benqing; Song, Jun; Wang, Meng; Wang, Xin; Wang, Jielin; Howard, Eric W.; Zhou, Feifan; Qu, Junle; Chen, Wei R.	The development of therapeutic methods that can effectively delay tumor growth, inhibit tumor metastases, and protect the host from tumor recurrence still faces challenges. Nanoparticle-based combination therapy may provide an effective therapeutic strategy. Herein, we show that bovine serum albumin (BSA)-bioinspired gold nanorods (GNRs) were loaded with an immunoadjuvant for combined phototherma…	0.62	77
466	8855839	https://sysrev.com/p/37476/article/8855839	C-C Chemokine Ligand 2 (CCL2) Recruits Macrophage-Membrane-Camouflaged Hollow Bismuth Selenide Nanoparticles To Facilitate Photothermal Sensitivity and Inhibit Lung Metastasis of Breast Cancer.	ACS applied materials & interfaces	Zhao, Hongjuan; Li, Li; Zhang, Junli; Zheng, Cuixia; Ding, Kaili; Xiao, Huifang; Wang, Lei; Zhang, Zhenzhong	Poor tumor accumulation, rapid clearance from blood circulation, and high risk of invasive and metastasis are the major barriers that encumber the conventional nanodrug-based tumor therapy. In this work, macrophage membrane (M)-camouflaged quercetin (QE)-loaded hollow bismuth selenide nanoparticles (abbreviated as M@BS-QE NPs) are fabricated for combination therapy of breast cancer. The resulting…		853
531	8856297	https://sysrev.com/p/37476/article/8856297	C-Type lectin receptor(s)-targeted nanoliposomes: an intelligent approach for effective cancer immunotherapy.	Nanomedicine (London, England)	Sharma, Rajeev; Mody, Nishi; Kushwah, Varun; Jain, Sanyog; Vyas, S P	AIM: The purpose of present approach is to target C-Type lectin (CTL) receptors for preferential uptake by the macrophages/dendritic cells and improving the cross-presentation of ovalbumin. MATERIALS & METHODS: Conventional and engineered nanoliposomes (MPNLs) were fabricated and extensively characterized. The nanoliposome(s) was spherical in shape; and their zeta potential, size and ovalbumin lo…		853
860	90543126	https://sysrev.com/p/43536/article/90543126	C‚ÄìC Chemokine Ligand 2 (CCL2) Recruits Macrophage-Membrane-Camouflaged Hollow Bismuth Selenide Nanoparticles To Facilitate Photothermal Sensitivity and Inhibit Lung Metastasis of Breast Cancer	ACS Appl. Mater. Interfaces	Zhao, Hongjuan; Li, Li; Zhang, Junli; Zheng, Cuixia; Ding, Kaili; Xiao, Huifang; Wang, Lei; Zhang, Zhenzhong	Poor tumor accumulation, rapid clearance from blood circulation, and high risk of invasive and metastasis are the major barriers that encumber the conventional nanodrug-based tumor therapy. In this work, macrophage membrane (M)-camouflaged quercetin (QE)-loaded hollow bismuth selenide nanoparticles (abbreviated as M@BS-QE NPs) are fabricated for combination therapy of breast cancer. The resulting…	0.638	77
710	8857842	https://sysrev.com/p/37476/article/8857842	Cabazitaxel-loaded Poly(2-ethylbutyl cyanoacrylate) nanoparticles improve treatment efficacy in a patient derived breast cancer xenograft.	Journal of controlled release : official journal of the Controlled Release Society	Fusser, Markus; Overbye, Anders; Pandya, Abhilash D; Morch, Yrr; Borgos, Sven Even; Kildal, Wanja; Snipstad, Sofie; Sulheim, Einar; Fleten, Karianne Giller; Askautrud, Hanne Arenberg; Engebraaten, Olav; Flatmark, Kjersti; Iversen, Tore Geir; Sandvig, Kirsten; Skotland, Tore; Maelandsmo, Gunhild M	The effect of poly(2-ethyl-butyl cyanoacrylate) nanoparticles containing the cytotoxic drug cabazitaxel was studied in three breast cancer cell lines and one basal-like patient-derived xenograft model grown in the mammary fat pad of immunodeficient mice. Nanoparticle-encapsulated cabazitaxel had a much better efficacy than similar concentrations of free drug in the basal-like patient-derived xeno…		853
704	8857792	https://sysrev.com/p/37476/article/8857792	Calcium Bisphosphonate Nanoparticles with Chelator-Free Radiolabeling to Deplete Tumor-Associated Macrophages for Enhanced Cancer Radioisotope Therapy.	ACS nano	Tian, Longlong; Yi, Xuan; Dong, Ziliang; Xu, Jun; Liang, Chao; Chao, Yu; Wang, Yaxing; Yang, Kai; Liu, Zhuang	Tumor-associated macrophages (TAMs) are often related with poor prognosis after radiotherapy. Depleting TAMs may thus be a promising method to improve the radio-therapeutic efficacy. Herein, we report a biocompatible and biodegradable nanoplatform based on calcium bisphosphonate (CaBP-PEG) nanoparticles for chelator-free radiolabeling chemistry, effective in vivo depletion of TAMs, and imaging-gu…		853
635	8857261	https://sysrev.com/p/37476/article/8857261	Cancerostatic octadecylpiperidinoylphosphate liposomes: effect of composition on uptake by and toxicity to J774 mouse macrophage cells and MT1 breast cancer cells in vitro.	Anti-cancer drug design	Zeisig, R; Stahn, R; Teppke, A D; Arndt, D	Liposomes prepared from the cancerostatic octadecyl-(N,N-dimethylpiperidino-4-yl)-phosphate (OPP) were investigated in order to characterize the influence of composition on cytotoxicity and to minimize side effects on the immune system. Differently composed liposomes with respect to charge, cholesterol content and steric stabilization were used. Fluorescence measurements and the MTT assay were ap…		853
451	8855745	https://sysrev.com/p/37476/article/8855745	Carrier-Free CXCR4-Targeted Nanoplexes Designed for Polarizing Macrophages to Suppress Tumor Growth	Cellular and Molecular Bioengineering	Deci, M B; Liu, M; Gonya, J; Lee, C J; Li, T; Ferguson, S W; Bonacquisti, E E; Wang, J; Nguyen, J	Introduction: Treatment options for cancer metastases, the primary cause of cancer mortality, are limited. The chemokine receptor CXCR4 is an attractive therapeutic target in cancer because it mediates metastasis by inducing cancer cell and macrophage migration. Here we engineered carrier-free CXCR4-targeting RNA-protein nanoplexes that not only inhibited cellular migration but also polarized mac…		853
430	8855611	https://sysrev.com/p/37476/article/8855611	Cationic Polymeric Nanoparticle Delivering CCR2 siRNA to Inflammatory Monocytes for Tumor Microenvironment Modification and Cancer Therapy.	Molecular pharmaceutics	Shen, Song; Zhang, Yue; Chen, Kai-Ge; Luo, Ying-Li; Wang, Jun	Accumulating evidence has confirmed that malignant tumors have a complex microenvironment, which consists of a heterogeneous collection of tumor cells and other cell subsets (including the full gamut of immune cells). Tumor-associated macrophages (TAMs), derived from circulating Ly6C(hi) monocytes, constitute the most substantial fraction of tumor-infiltrating immune cells in nearly all cancer ty…		853
561	8856498	https://sysrev.com/p/37476/article/8856498	CCL2 as a potential therapeutic target for clear cell renal cell carcinoma.	Cancer medicine	Arakaki, Ryuichiro; Yamasaki, Toshinari; Kanno, Toru; Shibasaki, Noboru; Sakamoto, Hiromasa; Utsunomiya, Noriaki; Sumiyoshi, Takayuki; Shibuya, Shinsuke; Tsuruyama, Tatsuaki; Nakamura, Eijiro; Ogawa, Osamu; Kamba, Tomomi	We previously reported that the pVHL-atypical PKC-JunB pathway contributed to promotion of cell invasiveness and angiogenesis in clear cell renal cell carcinoma (ccRCC), and we detected chemokine (C-C motif) ligand-2 (CCL2) as one of downstream effectors of JunB. CCL2 plays a critical role in tumorigenesis in other types of cancer, but its role in ccRCC remains unclear. In this study, we investig…		853
718	8857902	https://sysrev.com/p/37476/article/8857902	CD137 promotes bone metastasis of breast cancer by enhancing the migration and osteoclast differentiation of monocytes/macrophages.	Theranostics	Jiang, Pengling; Gao, Wenjuan; Ma, Tiansi; Wang, Rongrong; Piao, Yongjun; Dong, Xiaoli; Wang, Peng; Zhang, Xuehui; Liu, Yanhua; Su, Weijun; Xiang, Rong; Zhang, Jin; Li, Na	Rationale: Bone is one of the most common metastatic sites of breast cancer. CD137 (4-1BB), a member of the tumor necrosis factor (TNF) receptor superfamily, is mainly expressed in activated leukocytes. Previous study demonstrates the effect of CD137-CD137L bidirectional signaling pathway on RANKL-mediated osteoclastogenesis. However, the role of CD137 in bone metastasis of breast cancer needs fu…		853
663	8857504	https://sysrev.com/p/37476/article/8857504	CD47-targeted bismuth selenide nanoparticles actualize improved photothermal therapy by increasing macrophage phagocytosis of cancer cells.	Colloids and surfaces. B, Biointerfaces	Guo, Zhaoming; Liu, Ye; Zhou, Hao; Zheng, Kun; Wang, Dong; Jia, Mingli; Xu, Pengcheng; Ma, Kun; Cui, Changhao; Wang, Li	CD47, a transmembrane protein overexpressed in most tumors, limits macrophage phagocytosis by interacting with macrophage signal-regulated protein alpha (SIRPalpha). In this study, we have developed CD47-targeted bismuth selenide nanoparticles (Ab-PEG-Bi2Se3) that increase phagocytosis of cancer cells by macrophages to actualize improved photothermal therapy (PTT). The functionalized nanoparticle…		853
855	90543116	https://sysrev.com/p/43536/article/90543116	CD73 specific siRNA loaded chitosan lactate nanoparticles potentiate the antitumor effect of a dendritic cell vaccine in 4T1 breast cancer bearing mice	J Control Release	Jadidi-Niaragh, Farhad; Atyabi, Fatemeh; Rastegari, Ali; Kheshtchin, Nasim; Arab, Samaneh; Hassannia, Hadi; Ajami, Maryam; Mirsanei, Zahra; Habibi, Sima; Masoumi, Farimah; Noorbakhsh, Farshid; Shokri, Fazel; Hadjati, Jamshid	The efficacy of conventional anti-tumor immunotherapeutic approaches is markedly affected by the immunosuppressive microenvironment of tumor. Since adenosine is one of the main orchestra leaders in immunosuppression symphony of tumor, targeting its producing molecules such as CD73 can help to achieve a better clinical outcome following conventional cancer immunotherapeutic approaches. In the pres…	0.603	77
695	8857743	https://sysrev.com/p/37476/article/8857743	Cell Permeable NBD Peptide-Modified Liposomes by Hyaluronic Acid Coating for the Synergistic Targeted Therapy of Metastatic Inflammatory Breast Cancer.	Molecular pharmaceutics	Sun, Yuqing; Li, Xuqian; Zhang, Lili; Liu, Xiao; Jiang, Baohong; Long, Zhiguo; Jiang, Yanyan	Chronic inflammation is closely related to the development, deterioration, and metastasis of tumors. Recently, many studies have shown that down-regulating the expression of inflammation by blocking nuclear factor-kappaB (NF-kappaB) and signal transducer and activator of transcription 3 (STAT3) pathways could significantly inhibit tumor growth and metastasis. The combined application of curcumin …		853
455	8855770	https://sysrev.com/p/37476/article/8855770	Cell-borne 2D nanomaterials for efficient cancer targeting and photothermal therapy.	Biomaterials	Li, Zhibin; Shao, Jundong; Luo, Qian; Yu, Xue-Feng; Xie, Hanhan; Fu, Haidi; Tang, Siying; Wang, Huaiyu; Han, Guangli; Chu, Paul K	Two of the challenges for clinical implementation of nano-therapeutic strategies are optimization of tumor targeting and clearance of the nanoagents in vivo. Herein, a cell-mediated therapy by transporting 2D Bi2Se3 nanosheets within macrophage vehicles is described. The Bi2Se3 nanosheets with excellent near-infrared photothermal performance exhibit high macrophage uptake and negligible cytotoxic…		853
708	8857833	https://sysrev.com/p/37476/article/8857833	Cell-delivered magnetic nanoparticles caused hyperthermia-mediated increased survival in a murine pancreatic cancer model.	International journal of nanomedicine	Basel, Matthew T; Balivada, Sivasai; Wang, Hongwang; Shrestha, Tej B; Seo, Gwi Moon; Pyle, Marla; Abayaweera, Gayani; Dani, Raj; Koper, Olga B; Tamura, Masaaki; Chikan, Viktor; Bossmann, Stefan H; Troyer, Deryl L	Using magnetic nanoparticles to absorb alternating magnetic field energy as a method of generating localized hyperthermia has been shown to be a potential cancer treatment. This report demonstrates a system that uses tumor homing cells to actively carry iron/iron oxide nanoparticles into tumor tissue for alternating magnetic field treatment. Paramagnetic iron/ iron oxide nanoparticles were synthe…		853
556	8856484	https://sysrev.com/p/37476/article/8856484	Cell-penetrating corosolic acid liposome as a functional carrier for delivering chemotherapeutic drugs.	Acta biomaterialia	Li, Xuqian; Widjaya, Andy Samuel; Liu, Jingxuan; Liu, Xiao; Long, Zhiguo; Jiang, Yanyan	Corosolic acid (CA), a natural pentacyclic triterpenoid, exhibits antitumor and synergistic therapy effect with chemotherapeutic drugs mainly through inhibiting STAT3 activation. In this study, it is found that CA possesses cholesterol-like properties in liposome by regulating membrane phase behavior to form stable cholesterol-free CA liposomes (CALP). Compared with traditional cholesterol liposo…		853
469	8855855	https://sysrev.com/p/37476/article/8855855	Cell-specific targeting of nanoparticles by multivalent attachment of small molecules.	Nature biotechnology	Weissleder, Ralph; Kelly, Kimberly; Sun, Eric Yi; Shtatland, Timur; Josephson, Lee	Nanomaterials with precise biological functions have considerable potential for use in biomedical applications. Here we investigate whether multivalent attachment of small molecules can increase specific binding affinity and reveal new biological properties of such nanomaterials. We describe the parallel synthesis of a library comprising 146 nanoparticles decorated with different synthetic small …		853
519	8856178	https://sysrev.com/p/37476/article/8856178	Cellular uptake, cytotoxicity, and innate immune response of silica-titania hollow nanoparticles based on size and surface functionality.	ACS nano	Oh, Wan-Kyu; Kim, Sojin; Choi, Moonjung; Kim, Chanhoi; Jeong, Yoon Seon; Cho, Bo-Ram; Hahn, Ji-Sook; Jang, Jyongsik	Silica-titania hollow nanoparticles (HNPs) with uniform diameters of 25, 50, 75, 100, and 125 nm were fabricated by dissolution and redeposition method in order to evaluate size dependent cellular response. Surface-modified HNPs with cationic, anionic, and neutral functional group were prepared by silane treatment. We systematically investigated cellular internalization, toxicity, and innate immu…		853
553	8856471	https://sysrev.com/p/37476/article/8856471	Charge-selective fractions of naturally occurring nanoparticles as bioactive nanocarriers for cancer therapy.	Acta biomaterialia	Wang, Yongzhong; Yi, Sijia; Sun, Leming; Huang, Yujian; Zhang, Mingjun	A carnivorous fungus, Arthrobotrys oligospora, has been shown to secrete nanoparticles. In the present work, the potential of two charge-selective fractions of fungal nanoparticles (FNPs) as bioactive nanocarriers in cancer therapy is explored by investigating their immunostimulatory activities, cytotoxic mechanisms and in vitro immunochemotherapeutic effects. A surface charge-selective fractiona…		853
702	8857776	https://sysrev.com/p/37476/article/8857776	Chemo-immunotherapy of colon cancer with focused ultrasound and Salmonella-laden temperature sensitive liposomes (thermobots).	Scientific reports	Ektate, Kalyani; Munteanu, Maria Cristina; Ashar, Harshini; Malayer, Jerry; Ranjan, Ashish	Using attenuated Salmonella that efficiently homes in solid tumors, here we developed thermobots that actively transported membrane attached low-temperature sensitive liposome (LTSL) inside colon cancer cells for triggered doxorubicin release and simultaneous polarized macrophages to M1 phenotype with high intensity focused ultrasound (HIFU) heating (40-42 degrees C). Biocompatibility studies sho…		853
716	8857888	https://sysrev.com/p/37476/article/8857888	Chemotherapy-Induced Macrophage Infiltration into Tumors Enhances Nanographene-Based Photodynamic Therapy.	Cancer research	Zhao, Yang; Zhang, Chenran; Gao, Liquan; Yu, Xinhe; Lai, Jianhao; Lu, Dehua; Bao, Rui; Wang, Yanpu; Jia, Bing; Wang, Fan; Liu, Zhaofei	Increased recruitment of tumor-associated macrophages (TAM) to tumors following chemotherapy promotes tumor resistance and recurrence and correlates with poor prognosis. TAM depletion suppresses tumor growth, but is not highly effective due to the effects of tumorigenic mediators from other stromal sources. Here, we report that adoptive macrophage transfer led to a dramatically enhanced photodyna…		853
575	8856665	https://sysrev.com/p/37476/article/8856665	Cholera Toxin Subunit B Enabled Multifunctional Glioma-Targeted Drug Delivery.	Advanced healthcare materials	Guan, Juan; Zhang, Zui; Hu, Xuefeng; Yang, Yang; Chai, Zhilan; Liu, Xiaoqin; Liu, Jican; Gao, Bo; Lu, Weiyue; Qian, Jun; Zhan, Changyou	Glioma is among the most formidable brain cancers due to location in the brain. Cholera toxin subunit B (CTB) is investigated to facilitate multifunctional glioma-targeted drug delivery by targeting the glycosphingolipid GM1 expressed in the blood-brain barrier (BBB), neovasulature, and glioma cells. When modified on the surface of poly(lactic-co-glycolic acid) (PLGA) nanoparticles (CTB-NPs), CTB…		853
882	90543213	https://sysrev.com/p/43536/article/90543213	Clodronate-liposome-mediated depletion of tumour-associated macrophages: a new and highly effective antiangiogenic therapy approach	Br. J. Cancer	Zeisberger, S. M.; Odermatt, B.; Marty, C.; Zehnder-Fjaellman, A. H. M.; Ballmer-Hofer, K.; Schwendener, R. A.	Tumour-associated macrophages, TAMs, play a pivotal role in tumour growth and metastasis by promoting tumour angiogenesis. Treatment with clodronate encapsulated in liposomes (clodrolip) efficiently depleted these phagocytic cells in the murine F9 teratocarcinoma and human A673 rhabdomyosarcoma mouse tumour models resulting in significant inhibition of tumour growth ranging from 75 to 492%, depen…	0.604	77
534	8856339	https://sysrev.com/p/37476/article/8856339	Co-delivery of curcumin and serratiopeptidase in HeLa and MCF-7 cells through nanoparticles show improved anti-cancer activity.	Materials science & engineering. C, Materials for biological applications	Jaiswal, Swati; Mishra, Prashant	Curcumin was employed to prepare anticancer nanoparticles (size 175+/-15nm) using anti-inflammatory enzyme serratiopeptidase by desolvation method. Here serratiopeptidase acted as a carrier as well as bioactive molecule in the nanoformulations. The Cur-SPD NPs (curcumin loaded serratiopeptidase nanoparticles) were characterized using DLS, FESEM and FTIR. The in vitro release behavior depicted bip…		853
674	8857596	https://sysrev.com/p/37476/article/8857596	Co-delivery of glycyrrhizin and doxorubicin by alginate nanogel particles attenuates the activation of macrophage and enhances the therapeutic efficacy for hepatocellular carcinoma.	Theranostics	Wang, Qiang-Song; Gao, Li-Na; Zhu, Xiao-Ning; Zhang, Yan; Zhang, Chuang-Nian; Xu, Dong; Cui, Yuan-Lu	Nanocarrier drug delivery systems (NDDS) have been paid more attention over conventional drug delivery system for cancer therapy. However, the efficacy is hampered by the fast clearance of activated macrophage from the blood circulation system. In this study, glycyrrhizin (GL) was introduced into alginate (ALG) nanogel particles (NGPs) to construct multifunctional delivery vehicle to decrease the…		853
518	8856171	https://sysrev.com/p/37476/article/8856171	Coating lanthanide nanoparticles with carbohydrate ligands elicits affinity for HeLa and RAW264.7 cells, enhancing their photodamaging effect.	Bioorganic & medicinal chemistry	Kanamori, Takashi; Sawamura, Takashi; Tanaka, Tatsumi; Sotokawa, Izumi; Mori, Ryota; Inada, Kotaro; Ohkubo, Akihiro; Ogura, Shun-Ichiro; Murayama, Yasutoshi; Otsuji, Eigo; Yuasa, Hideya	Lanthanide nanoparticles (LNPs) conjugated with monosaccharides were synthesized as a photon energy-upconverting nanodevice with affinity to cancer cells. The conjugates were designed to selectively damage the cancer cells containing protoporphyrin IX, a photosensitizer endogenously synthesized from priorly administrated 5-aminolevlunic acid (ALA), by a highly tissue-penetrative near-infrared (NI…		853
659	8857471	https://sysrev.com/p/37476/article/8857471	Colorectal cancer triple co-culture spheroid model to assess the biocompatibility and anticancer properties of polymeric nanoparticles.	Journal of controlled release : official journal of the Controlled Release Society	Ramos, Tomas Bauleth; Feijao, Talia; Goncalves, Andre; Shahbazi, Mohammad Ali; Liu, Zehua; Barrias, Cristina; Oliveira, Maria Jose; Granja, Pedro; Santos, Helder A; Sarmento, Bruno	Colorectal cancer (CRC) is the third most common and the second deadliest type of cancer worldwide, urging the development of more comprehensive models and of more efficient treatments. Although the combination of nanotechnology with chemo- and immuno-therapy has represented a promising treatment approach, its translation to the clinic has been hampered by the absence of cellular models that can …		853
705	8857793	https://sysrev.com/p/37476/article/8857793	Combination antitumor immunotherapy with VEGF and PIGF siRNA via systemic delivery of multi-functionalized nanoparticles to tumor-associated macrophages and breast cancer cells.	Biomaterials	Song, Yudong; Tang, Cui; Yin, Chunhua	Given that vascular endothelial growth factor (VEGF) and placental growth factor (PIGF), over-expressed in breast cancer cells and M2-like tumor-associated macrophages (M2-TAMs) within tumor microenvironment (TME), work synergistically and independently in mediating tumor progression and immunosuppression, combinatorial immune-based approaches targeting them are expected to be a potent therapeuti…		853
497	8855966	https://sysrev.com/p/37476/article/8855966	Combined ATRP and 'click' chemistry for designing stable tumor-targeting superparamagnetic iron oxide nanoparticles.	Langmuir : the ACS journal of surfaces and colloids	Huang, Chao; Neoh, Koon Gee; Kang, En-Tang	Important issues in the design of superparamagnetic iron oxide nanoparticles (SPIONs) for cancer diagnosis include stability under physiological conditions and specificity in targeting the cancer cells. In the present study, atom transfer radical polymerization (ATRP) was used to graft SPIONs with poly(glycidyl methacrylate-co-poly(ethylene glycol) methyl ether methacrylate) (SPIONs-P(GMA-co-PEGM…		853
694	8857739	https://sysrev.com/p/37476/article/8857739	Combined chemo-immunotherapy as a prospective strategy to combat cancer: a nanoparticle based approach.	Molecular pharmaceutics	Roy, Aniruddha; Singh, Manu Smriti; Upadhyay, Pramod; Bhaskar, Sangeeta	The prime objective of this study was to develop a combined chemo-immunotherapeutic formulation which could directly kill cancer cells as well as activate the immunosuppressed tumor microenvironment to mount a robust antitumor immune response. Paclitaxel (PTX) and SP-LPS (nontoxic derivative of lipopolysaccharide) were selected as anticancer drug and immunostimulant respectively. Poly(lactic-co-g…		853
614	8857062	https://sysrev.com/p/37476/article/8857062	Combined concurrent photodynamic and gold nanoshell loaded macrophage-mediated photothermal therapies: an in vitro study on squamous cell head and neck carcinoma.	Lasers in surgery and medicine	Trinidad, Anthony J; Hong, Seok Jin; Peng, Qian; Madsen, Steen J; Hirschberg, Henry	BACKGROUND AND OBJECTIVE: Treatment modalities, such as hyperthermia and photodynamic therapy (PDT) have been used in the treatment of a variety of head and neck squamous cell carcinoma (HNSCC), either alone or as an adjuvant therapy. Macrophages loaded with gold nanoshells, which convert near-infrared light to heat, can be used as transport vectors for photothermal hyperthermia of tumors. The pu…		853
555	8856481	https://sysrev.com/p/37476/article/8856481	Combined effect of silver nanoparticles and aluminium chloride, butylparaben or diethylphthalate on the malignancy of MDA-MB-231 breast cancer cells and tumor-specific immune responses of human macrophages and monocyte-derived dendritic cells	Toxicology in vitro : an international journal published in association with BIBRA	Roszak, Joanna; Smok-Pieniazek, Anna; Jezak, Karolina; Domeradzka-Gajda, Katarzyna; Grobelny, Jaroslaw; Tomaszewska, Emilia; Ranoszek-Soliwoda, Katarzyna; Celichowski, Grzegorz; Stepnik, Maciej; Smok-PieniƒÖ≈ºek, A; Je≈ºak, K; Domeradzka-Gajda, Katarzyna; Grobelny, Jaroslaw; Tomaszewska, Emilia; Ranoszek-Soliwoda, Katarzyna; Celichowski, Grzegorz; Stƒôpnik, M; Smok-Pieniazek, Anna; Jezak, Karolin…	The aim of this study was to assess whether silver nanoparticles (AgNP) or selected cosmetic ingredients may modify functions of various immunocompetent cell populations. To this end, the effect of two AgNP (size of 15 nm or 45 nm), alone and in combination with aluminium chloride, butyl paraben, di-n-butyl phthalate or diethyl phthalate was assessed on: (1) migration and invasion of MDA-MB-231 h…		853
446	8855702	https://sysrev.com/p/37476/article/8855702	Comparison of exosomes and ferritin protein nanocages for the delivery of membrane protein therapeutics.	JOURNAL OF CONTROLLED RELEASE	Cho, Eunji; Nam, Gi-Hoon; Hong, Yeonsun; Kim, Yoon Kyoung; Kim, Dong-Hwee; Yang, Yoosoo; Kim, In-San	Exosomes are small membrane vesicles secreted by most cell types that play an important role in intercellular communication. Due to the characteristic of transferring their biomacromolecules, exosomes have potential as a new alternative for delivering protein therapeutics. Here, we investigate whether exosomes provide crucial advantages over other nanoparticles, in particular protein nanocage for…		853
490	8855938	https://sysrev.com/p/37476/article/8855938	Comparison of two ultrasmall superparamagnetic iron oxides on cyto-toxicity and MR imaging of tumors	Theranostics	Li, Mulan; Kim, Hoe Suk; Tian, Lianji; Yu, Mi Kyung; Jon, Sangyong; Moon, Woo Kyung	Purpose: This study was performed to compare the cytotoxicity and magnetic resonance (MR) contrast in diverse cultured cells and xenograft tumors models of two ultra-small superparamagnetic iron oxides (USPIOs), thermally cross-linked superparamagnetic iron oxide nanoparticles (TCL-SPION) and monocrystalline iron oxide nanoparticles (MION-47). Materials and methods: Transmission electron microsco…		853
667	8857559	https://sysrev.com/p/37476/article/8857559	Complement activation and cell uptake responses toward polymer- functionalized protein nanocapsules	Biomacromolecules	Molino, N M; Bilotkach, K; Fraser, D A; Ren, D; Wang, S.-W.	Self-assembling protein nanocapsules can be engineered for various bionanotechnology applications. Using the dodecahedral scaffold of the E2 subunit from pyruvate dehydrogenase, we introduced non-native surface cysteines for site-directed functionalization. The modified nanoparticle's structural, assembly, and thermostability properties were comparable to the wild-type scaffold (E2-WT), and after…		853
15	8337468	https://sysrev.com/p/31994/article/8337468	Complex cytotoxicity mechanism of bundles formed from self-organised 1-D anodic TiO2 nanotubes layers	Journal of Hazardous Materials	Michalkova, Hana; Skubalova, Zuzana; Sopha, Hanna; Strmiska, Vladislav; Tesarova, Barbora; Dostalova, Simona; Svec, Pavel; Hromadko, Ludek; Motola, Martin; Macak, Jan M; Adam, Vojtech; Heger, Zbynek	The present study reports on a comprehensive investigation of mechanisms of in vitro cytotoxicity of high aspect ratio (HAR) bundles formed from anodic TiO2 nanotube (TNT) layers. Comparative cytotoxicity studies were performed using two types of HAR TNTs (diameter of ‚àº110 nm), differing in initial thickness of the nanotubular layer (‚àº35 Œºm for TNTs-1 vs. ‚àº10 Œºm for TNTs-2). Using two typ…	0.605	853
714	8857864	https://sysrev.com/p/37476/article/8857864	Construction of a Biomimetic Magnetosome and Its Application as a SiRNA Carrier for High-Performance Anticancer Therapy	ADVANCED FUNCTIONAL MATERIALS	Zhang, Fan; Zhao, Longjian; Wang, Shumin; Yang, Jun; Lu, Guihong; Luo, Nana; Gao, Xiaoyong; Ma, Guanghui; Xie, Hai-Yan; Wei, Wei	Precisely delivering siRNA to its target site in cancer cells is a high-demanding but challenging task. Herein, a biomimetic magnetosome is developed using magnetic nanocluster (MNC) as the core and Arg-Gly-Asp (RGD) decorated macrophage membrane as the cloak, which is achieved via a combination of MNC synthesis, azide-membrane engineering, electrical assembly, and click chemistry. Such a feature…		853
701	8857772	https://sysrev.com/p/37476/article/8857772	Controlled synthesis of shell cross-linked magnetic micelles for efficient liver MR imaging	JOURNAL OF MATERIALS CHEMISTRY	Niu, Dechao; Zhang, Zhiwen; Jiang, Shijun; Ma, Zhi; Liu, Xiaohang; Li, Yongsheng Yaping; Zhou, Liangping; Liu, Changsheng; Li, Yongsheng Yaping; Shi, Jianlin	In this paper, we report the fabrication, characterization and ex vivo bio-distribution of Rhodamine B-labeled shell cross-linked magnetic micelles (RhB-SCL-MMs) as a T2-weighted magnetic resonance contrast agent. Three sizes of hybrid micelles (80, 130 and 180 nm) are synthesized and the size effects on the cytotoxicity and cell uptake in macrophage cells (RAW264.7) are evaluated. The ex vivo bi…		853
687	8857670	https://sysrev.com/p/37476/article/8857670	Cooperatively Responsive Peptide Nanotherapeutic that Regulates Angiopoietin Receptor Tie2 Activity in Tumor Microenvironment To Prevent Breast Tumor Relapse after Chemotherapy	ACS NANO	Zhang, Lijing; Qi, Yingqiu; Min, Huan; Ni, Chen; Wang, Fei; Wang, Bin; Qin, Hao; Zhang, Yinlong; Liu, Guangna; Qin, Yue; Duan, Xixi; Li, Feng; Han, Xuexiang; Tao, Ning; Zhang, Lirong; Qin, Zhihai; Zhao, Ying; Nie, Guangjun	Expressed in macrophages and endothelial cells, the receptor for angiopoietin, tyrosine kinase with immunoglobulin and epidermal growth factor homology-2 (Tie2), is required for the reconstruction of blood vessels in tumor recurrence after chemotherapy. Thus, small therapeutic peptides that target and block Tie2 activity are promising as a therapeutic for the prevention of tumor relapse after che…		853
540	8856393	https://sysrev.com/p/37476/article/8856393	Core cross-linked hyaluronan-styrylpyridinium micelles as a novel carrier for paclitaxel	Carbohydrate Polymers	Tao, Youhua; Xu, Jing; Chen, Mingqing; Bai, Huiyu; Liu, Xiaoya	In this study, cross-linked hyaluronan-styrylpyridinium (HA-SbQ) micelles were prepared to be used as a novel carrier for paclitaxel (PTX). PTX was successfully encapsulated into the hydrophobic cores of the cross-linked micelles using the dialysis method. The resultant PTX-loaded cross-linked HA-SbQ micelles were about 113 nm in diameter with spherical shape and high encapsulation efficiency. Fl…		853
857	90543118	https://sysrev.com/p/43536/article/90543118	Core‚ÄìShell Distinct Nanodrug Showing On-Demand Sequential Drug Release To Act on Multiple Cell Types for Synergistic Anticancer Therapy	ACS Nano	Huang, Jinsheng; Xu, Yongmin; Xiao, Hong; Xiao, Zecong; Guo, Yu; Cheng, Du; Shuai, Xintao	Among various inflammatory factors/mediators, autocrine and paracrine prostaglandin 2 (PGE2), which are abundant in various tumors, promote the proliferation and chemoresistance of cancer cells. Thus, eliminating the cytoprotective effect of PGE2 may strengthen the antitumor effect of chemotherapy. Chemo/anti-inflammatory combination therapy requires the programmed activities of two different kin…	0.693	77
658	8857469	https://sysrev.com/p/37476/article/8857469	CpG and transfer factor assembled on nanoparticles reduce tumor burden in mice glioma model	RSC Advances	Miao, Yi-Feng; Lv, Tao; Wang, Ran; Wu, Hui; Yang, Shao-Feng S.-F.; Dai, Jiong; Zhang, Xiao-Hua X.-H.	This work describes the use of a transfer factor, a low molecular protein that can transfer cell mediated immunity from donor to recipient, and CpG, a clinically relevant toll-like receptor agonist, for treating glioma. Transfer factor and CpG were assembled onto gold nanoparticles via layer-by-layer assembly. The modified nanoparticles (i.e. particles assembled with transfer factor and CpG) were…		853
489	8855929	https://sysrev.com/p/37476/article/8855929	CpG loaded MoS2 nanosheets as multifunctional agents for photothermal enhanced cancer immunotherapy	Nanoscale	Han, Qiusen; Wang, Xinhuan; Jia, Xinghang; Cai, Shuangfei; Liang, Wei; Qin, Yan; Yang, Rong; Wang, Chen	Single or few-layered MoS2 nanosheets, as a novel class of 2D nanomaterials, have received tremendous attention due to their fantastic physical and chemical properties. Here, we fabricated MoS2-PEG-CpG with a small and uniform size as a multifunctional platform for photothermal enhanced immunotherapy. MoS2 nanosheets were fabricated by chemical exfoliation and further probe sonication. To realize…		853
565	8856546	https://sysrev.com/p/37476/article/8856546	Cross-linked micelles of graftlike block copolymer bearing biodegradable epsilon-caprolactone branches: a novel delivery carrier for paclitaxel	JOURNAL OF MATERIALS CHEMISTRY	Tao, Youhua; Liu, Ren; Chen, Mingqing; Yang, Cheng; Liu, Xiaoya	The poor stability of micellar drug delivery system in viva due to large volume dilution often leads to premature drug release with low therapeutic efficacy. In this study, shell cross-linked micelles of graftlike block copolymer bearing biodegradable c-caprolactone branches (PMAA-b-PFM) were prepared to be used as a novel carrier for paclitaxel (PTX). PTX was successfully encapsulated into the h…		853
700	8857771	https://sysrev.com/p/37476/article/8857771	Cross-linked nanoparticles of silk fibroin with proanthocyanidins as a promising vehicle of indocyanine green for photo-thermal therapy of glioma	Artificial cells, nanomedicine, and biotechnology	ZhuGe, D.-L. De-Li; Wang, Li-Fen; Chen, Rui; Li, Xin-Ze X.-Z.; Huang, Z.-W. Zhi-Wei; Yao, Qing; Chen, Bin; Zhao, Y.-Z. Ying-Zheng; Xu, He-Lin; Yuan, Jian-Dong J.-D.	Instability of silk fibroin nanoparticles (SFNPs) in physiologic condition hinders its application as drug delivery vehicle. Herein, indocyanine green (ICG) loaded silk fibroin nanoparticles (ICG-SFNPs) was firstly prepared and then crosslinked by proanthocyanidins to obtain the stable ICG-CSFNPs for killing the residual tumour niche under near infra-red irradiation (NIR) after surgery. The parti…		853
692	8857730	https://sysrev.com/p/37476/article/8857730	Crushed Gold Shell Nanoparticles Labeled with Radioactive Iodine as a Theranostic Nanoplatform for Macrophage-Mediated Photothermal Therapy	NANO-MICRO LETTERS	Lee, Sang Bong; Lee, Jae-Eon; Cho, Sung Jin; Chin, Jungwook; Kim, Sang Kyoon; Lee, In-Kyu; Lee, Sang-Woo; Lee, Jaetae; Jeon, Yong Hyun	HighlightsCrushed gold shell radionuclide nanoballs (I-124-Au@AuCBs) were fabricated as unique photothermal therapeutics and nuclear medicine imaging nanoplatforms.Macrophage-mediated delivery of I-124-Au@AuCBs and their potential photothermal therapy applications were demonstrated in mice with colon cancer. AbstractPlasmonic nanostructure-mediated photothermal therapy (PTT) has proven to be a pr…		853
688	8857671	https://sysrev.com/p/37476/article/8857671	Cucurbit[8]uril-mediated supramolecular photoswitching for self-preservation of mesoporous silica nanoparticle delivery system	Chemical Communications	Ma, Ning; Wang, W.-J. Wen-Jing; Chen, Si; Wang, Xiao-Qiang X.-Q. X.-S. Xiao-Shuang; Wang, Xiao-Qiang X.-Q. X.-S. Xiao-Shuang; Wang, S.-B. Shi-Bo; Zhu, J.-Y. Jing-Yi; Cheng, Si-Xue; Zhang, Xian-Zheng X.-Z.	In this study, a novel UV-responsive drug carrier based on mesoporous silica nanoparticles (MSNs) has been designed. A 'self' peptide was introduced onto the MSN surface through a supramolecular photoswitchable heteroternary complexation of cucurbit[8]uril, azobenzene and 4,4'-dipyridyl derivative. The light-induced isomerization of azobenzene contributed to the formation of intelligent cucurbit[…		853
463	8855819	https://sysrev.com/p/37476/article/8855819	Curcumin-loaded lipid and polymeric nanocapsules stabilized by nonionic surfactants: an in vitro and In vivo antitumor activity on B16-F10 melanoma and macrophage uptake comparative study.	JOURNAL OF BIOMEDICAL NANOTECHNOLOGY	Mazzarino, Leticia; Silva, Luis F C; Curta, Juliana C; Licinio, Marley A; Costa, Aline; Pacheco, Leticia K; Siqueira, Jarbas M; Montanari, Jorge; Romero, Eder; Assreuy, Jamil; Santos-Silva, Maria C; Lemos-Senna, Elenara; Lic√≠nio, M A; Costa, Aline; Pacheco, Leticia K; Siqueira, Jarbas M; Montanari, Jorge; Romero, Eder; Assreuy, Jamil; Santos-Silva, Maria C; Lemos-Senna, Elenara; Licinio, Marley …	Curcumin is a polyphenol obtained from the plant Curcuma longa (called turmeric) that displays several pharmacological activities, including anti-inflammatory, antioxidant, antimicrobial and antitumoral activity, but clinical use has been limited by its poor solubility in water and, consequently, minimal systemic bioavailability. We have therefore formulated the drug into nanocarrier systems in a…		853
563	8856513	https://sysrev.com/p/37476/article/8856513	CXCR4-targeted lipid-coated PLGA nanoparticles deliver sorafenib and overcome acquired drug resistance in liver cancer.	Biomaterials	Gao, Dong-Yu; Lin, Ts-Ting; Sung, Yun-Chieh; Liu, Ya Chi; Chiang, Wen-Hsuan; Chang, Chih-Chun; Liu, Jia-Yu; Chen, Yunching	Sorafenib, a multildnase inhibitor, has been used as an anti-angiogenic agent against highly vascular hepatocellular carcinoma (HCC) - yet associated with only moderate therapeutic effect and the high incidence of HCC recurrence. We have shown intratumoral hypoxia induced by sorafenib activated C-X-C receptor type 4 (CXCR4)/stromal-derived factor 1 alpha (SDF1 alpha) axis, resulting in polarizati…		853
454	8855764	https://sysrev.com/p/37476/article/8855764	Cyclooxgenase-2 Inhibiting Perfluoropoly (Ethylene Glycol) Ether Theranostic Nanoemulsions-In Vitro Study	PloS one	Patel, Sravan Kumar; Zhang, Yang; Pollock, John A; Janjic, Jelena M	Cylcooxgenase-2 (COX-2) expressing macrophages, constituting a major portion of tumor mass, are involved in several pro-tumorigenic mechanisms. In addition, macrophages are actively recruited by the tumor and represent a viable target for anticancer therapy. COX-2 specific inhibitor, celecoxib, apart from its anticancer properties was shown to switch macrophage phenotype from tumor promoting to t…		853
487	8855923	https://sysrev.com/p/37476/article/8855923	Dacarbazine-Loaded Hollow Mesoporous Silica Nanoparticles Grafted with Folic Acid for Enhancing Antimetastatic Melanoma Response.	ACS applied materials & interfaces	Liu, Qianqian; Xu, Nan; Liu, Liping; Li, Jun; Zhang, Yamin; Shen, Chen; Shezad, Khurram; Zhang, Lianbin; Zhu, Jintao; Tao, Juan	Dacarbazine (DTIC) is one of the most important chemotherapeutic agents for the treatment of melanoma; however, its poor solubility, photosensitivity, instability, and serious toxicity to normal cells limit its clinical applications. In this article, we present a rationally designed nanocarrier based on hollow mesoporous silica nanoparticles (HMSNs) for the encapsulation and targeted release of D…		853
665	8857527	https://sysrev.com/p/37476/article/8857527	Dandelion-Like Tailorable Nanoparticles for Tumor Microenvironment Modulation	ADVANCED SCIENCE	Guo, Qin; He, Xi; Li, Chao; He, Yongqing; Peng, Yiying; Zhang, Yujie; Lu, Yifei; Chen, Xinli; Zhang, Yujie; Chen, Qinjun; Sun, Tao; Jiang, Chen	Tumor-associated macrophages (TAMs) constitute over 50% of the number of cells within the tumor, playing a major role in tumor progression and invasion. Remodeling the tumor immune microenvironment by modulating TAM polarization has been emerging as a new and promising therapeutic strategy. However, the high interstitial fluid pressure and dense extracellular matrix lead to insufficient penetrati…		853
571	8856598	https://sysrev.com/p/37476/article/8856598	Deep Tumor Penetration of Drug-Loaded Nanoparticles by Click Reaction-Assisted Immune Cell Targeting Strategy	JOURNAL OF THE AMERICAN CHEMICAL SOCIETY	Lee, Soo Hong; Park, Ok Kyu; Kim, Jonghoon; Shin, Kwangsoo; Pack, Chan Gi; Kim, Kang; Ko, Giho; Lee, Nohyun; Kwon, Seung-Hae; Hyeon, Taeghwan	Nanoparticles have been extensively used to deliver therapeutic drugs to tumor tissues through the extravasation of a leaky vessel via enhanced permeation and retention effect (EPR, passive targeting) or targeted interaction of tumor-specific ligands (active targeting). However, the therapeutic efficacy of drug-loaded nano particles is hampered by its heterogeneous distribution owing to limited p…		853
699	8857770	https://sysrev.com/p/37476/article/8857770	Delivery of 5'-triphosphate RNA with endosomolytic nanoparticles potently activates RIG-I to improve cancer immunotherapy.	Biomaterials Science	Jacobson, Max E; Wang-Bishop, Lihong; Becker, Kyle W; Wilson, John T	RNA agonists of the retinoic acid gene I (RIG-I) pathway have recently emerged as a promising class of cancer immunotherapeutics, but their efficacy is hindered by drug delivery barriers, including nuclease degradation, poor intracellular uptake, and minimal access to the cytosol where RIG-I is localized. Here, we explore the application of pH-responsive, endosomolytic polymer nanoparticles (NPs)…		853
703	8857788	https://sysrev.com/p/37476/article/8857788	Delivery of nanoparticles to brain metastases of breast cancer using a cellular Trojan horse.	Cancer Nanotechnology	Choi, Mi-Ran; Bardhan, Rizia; Stanton-Maxey, Katie J; Badve, Sunil; Nakshatri, Harikrishna; Stantz, Keith M; Cao, Ning; Halas, Naomi J; Clare, Susan E	As systemic cancer therapies improve and are able to control metastatic disease outside the central nervous system, the brain is increasingly the first site of relapse. The blood-brain barrier (BBB) represents a major challenge to the delivery of therapeutics to the brain. Macrophages originating from circulating monocytes are able to infiltrate brain metastases while the BBB is intact. Here, we …		853
525	8856235	https://sysrev.com/p/37476/article/8856235	Delivery of siRNA from lyophilized polymeric surfaces	Biomaterials	Andersen, Morten √ò O; Howard, Kenneth A; Paludan, Soren R; Besenbacher, Flemming; Kjems, Jorgen	Standard in vitro gene silencing protocols are performed using aqueous formulations of transfection reagents and small interfering RNAs (siRNA) reconstituted immediately prior to use. In this study, we describe a method for producing gene silencing-active lyophilized cationic polymer (chitosan) or lipid (TransIT-TKO) siRNA formulations. We demonstrate specific and efficient knockdown of enhanced …		853
599	8856912	https://sysrev.com/p/37476/article/8856912	Delivery of TLR7 agonist to monocytes and dendritic cells by DCIR targeted liposomes induces robust production of anti-cancer cytokines	Acta Biomaterialia	Klauber, Thomas C B; Laursen, Janne M; Zucker, Daniel; Brix, Susanne; Jensen, Simon S; Andresen, Thomas L	Tumor immune escape is today recognized as an important cancer hallmark and is therefore a major focus area in cancer therapy. Monocytes and dendritic cells (DCs), which are central to creating a robust anti-tumor immune response and establishing an anti-tumorigenic microenvironment, are directly targeted by the tumor escape mechanisms to develop immunosuppressive phenotypes. Providing activated …		853
625	8857132	https://sysrev.com/p/37476/article/8857132	Dendrimer size effects on the selective brain tumor targeting in orthotopic tumor models upon systemic administration	BIOENGINEERING & TRANSLATIONAL MEDICINE	Liaw, Kevin; Zhang, Fan; Mangraviti, Antonella; Kannan, Sujatha; Tyler, Betty; Kannan, Rangaramanujam M	Malignant gliomas are the most common and aggressive form of primary brain tumors, with a median survival of 15-20 months for patients receiving maximal interventions. Advances in nanomedicine have provided tumor-specific delivery of chemotherapeutics to potentially overcome their off-target toxicities. Recent advances in dendrimer-based nanomedicines have established that hydroxyl-terminated pol…		853
630	8857191	https://sysrev.com/p/37476/article/8857191	Dendrosomal curcumin suppresses metastatic breast cancer in mice by changing m1/m2 macrophage balance in the tumor microenvironment.	Asian Pacific journal of cancer prevention : APJCP	Shiri, Sadaf; Alizadeh, Ali Mohammad; Baradaran, Behzad; Farhanghi, Baharak; Shanehbandi, Dariush; Khodayari, Saeed; Khodayari, Hamid; Tavassoli, Abbas	Curcumin, a lipid-soluble compound extracted from the plant Curcuma Longa, has been found to exert immunomodulatory effects via macrophages. However, most studies focus on the low bioavailability issue of curcumin by nano and microparticles, and thus the role of macrophages in the anticancer mechanism of curcumin has received little attention so far. We have previously shown the potential biocomp…		853
884	90543223	https://sysrev.com/p/43536/article/90543223	Depletion of tumor-associated macrophages with clodronate-loaded plga nanoparticles	Nano LIFE	Sharma, Gaurav; Karmali, Priya P.; Sugahara, Kazuki N.; Xie, Hui; Kotamraju, Venkata R.; Ruoslahti, Erkki; Smith, Jeffrey W.	Tumor-associated macrophages (TAMs) play an important role in tumor progression and metastasis. In this study, we developed a TAM-targeting poly lactic-co-glycolic acid (PLGA) nanoparticle (NP) that encapsulates a bisphosphonate drug, clodronate. Clodronate-loaded NPs killed macrophages more efficiently than the drug alone in vitro. The NPs functionalized with a TAM-targeting tissue-penetrating p…	0.661	77
678	8857613	https://sysrev.com/p/37476/article/8857613	Designing Bioinspired 2D MoSe2 Nanosheet for Efficient Photothermal-Triggered Cancer Immunotherapy with Reprogramming Tumor-Associated Macrophages	ADVANCED FUNCTIONAL MATERIALS	He, Lizhen; Nie, Tianqi; Xia, Xiaojun; Liu, Ting; Huang, Yanyu; Wang, Xiaojuan; Chen, Tianfeng	Nonspecific absorption and clearance of nanomaterials during circulation is the major cause for treatment failure in nanomedicine-based cancer therapy. Therefore, herein bioinspired red blood cell (RBC) membrane is employed to camouflage 2D MoSe2 nanosheets with high photothermal conversion efficiency to achieve enhanced hemocompatibility and circulation time by preventing macrophage phagocytosis…		853
719	8857962	https://sysrev.com/p/37476/article/8857962	Detection and imaging of aggressive cancer cells using an epidermal growth factor receptor (EGFR)-Targeted filamentous plant virus-based nanoparticle	Bioconjugate Chemistry	Chariou, Paul L; Lee, Karin L; Wen, Amy M; Gulati, Neetu M; Stewart, Phoebe L; Steinmetz, Nicole F	Molecular imaging approaches and targeted drug delivery hold promise for earlier detection of diseases and treatment with higher efficacy while reducing side effects, therefore increasing survival rates and quality of life. Virus-based nanoparticles are a promising platform because their scaffold can be manipulated both genetically and chemically to simultaneously display targeting ligands while …		853
613	8857061	https://sysrev.com/p/37476/article/8857061	Detection of hepatocellular carcinoma in transgenic mice by Gd-DTPA- and rhodamine 123-conjugated human serum albumin nanoparticles in T1 magnetic resonance imaging	JOURNAL OF CONTROLLED RELEASE	Watcharin, Waralee; Schmithals, Christian; Pleli, Thomas; K√∂berle, V; Korkusuz, Huedayi Hudayi; H√ºbner, F; Waidmann, Oliver; Zeuzem, Stefan; Korf, H.-W. Horst-Werner; Terfort, Andreas; Gelperina, Svetlana; Vogl, Thomas J; Kreuter, Joerg Jorg; Piiper, Albrecht; Koeberle, Verena; Korkusuz, Huedayi Hudayi; Huebner, Frank; Waidmann, Oliver; Zeuzem, Stefan; Korf, H.-W. Horst-Werner; Terfort, Andreas…	Nanoparticle (NP)-based contrast agents that enable high resolution anatomic T1-weighted magnetic resonance imaging (MRI) offer the prospect of improving differential diagnosis of liver tumors such as hepatocellular carcinoma (HCC). In the present study, we investigated the possibility of employing novel non-toxic human serum albumin nanoparticles conjugated with Gd-DTPA and rhodamine 123 (Gd-Rho…		853
707	8857798	https://sysrev.com/p/37476/article/8857798	Development a hyaluronic acid ion-pairing liposomal nanoparticle for enhancing anti-glioma efficacy by modulating glioma microenvironment	Drug Delivery	Yang, Liuqing; Song, Xu; Gong, Ting Tao; Jiang, Kejun; Hou, Yingying; Chen, Tijia; Sun, Xun; Zhang, Zhirong; Gong, Ting Tao	Glioma, one of the most common brain tumors, remains a challenge worldwide. Due to the specific biological barriers such as blood-brain barrier (BBB), cancer stem cells (CSCs), tumor associated macrophages (TAMs), and vasculogenic mimicry channels (VMs), a novel versatile targeting delivery for anti-glioma is in urgent need. Here, we designed a hyaluronic acid (HA) ion-pairing nanoparticle. Then,…		853
713	8857863	https://sysrev.com/p/37476/article/8857863	Development and evaluation of long-circulating nanoparticles loaded with betulinic acid for improved anti-tumor efficacy.	International journal of pharmaceutics	Saneja, Ankit; Kumar, Robin; Singh, Amarinder; Dhar Dubey, Ravindra; Mintoo, Mubashir J; Singh, Gurdarshan; Mondhe, Dilip M; Panda, Amulya K; Gupta, Prem N	The clinical application of betulinic acid (BA), a natural pentacyclic triterpenoid with promising antitumor activity, is hampered due to its extremely poor water solubility and relatively short half-life in the systemic circulation. In order to address these issues, herein, we developed betulinic acid loaded polylactide-co-glycolide- monomethoxy polyethylene glycol nanoparticles (PLGA-mPEG NPs).…		853
604	8856974	https://sysrev.com/p/37476/article/8856974	Development of a multi-target peptide for potentiating chemotherapy by modulating tumor microenvironment	Biomaterials	Song, Xu; Wan, Zhuoya; Chen, Tijia; Fu, Yao; Jiang, Kejun; Yi, Xiaoli; Ke, Huan; Dong, Jianxia; Yang, Liuqing; Li, Lin; Sun, Xun; Gong, Tao; Zhang, Zhirong	Finding effective cures against aggressive malignancy remains a major challenge in cancer chemotherapy. Here, we report a ‚Äútadpole‚Äù-like peptide by covalently conjugating the alanine-alanine-asparagine ‚Äútail‚Äù residual to the cyclic tumor homing peptide iRGD (CCRGDKGPDC) to afford nRGD, which significantly enhanced tumoricidal effects of doxorubicin, by either co-administered as a physical…		853
498	8855976	https://sysrev.com/p/37476/article/8855976	Development of a nanoparticle-based system for the delivery of retinoic acid into macrophages	International Journal of Pharmaceutics	Almouazen, Eyad; Bourgeois, Sandrine; Boussaid, Ali; Valot, Pascale; Malleval, Celine; Fessi, Hatem; Nataf, Serge; Briancon, Stephanie; Boussa√Ød, A; Valot, Pascale; Malleval, Celine; Fessi, Hatem; Nataf, Serge; Brian√ßon, S	The aim of the present work is to prepare nanoparticulate systems that can target and modulate the functions of mononuclear phagocytes by local administration. All-trans retinoic acid (RA) was chosen as an immunomodulator to be encapsulated in biodegradable nanoparticles (NP). Different formulations were prepared by the nanoprecipitation method and poly(D,L) lactic acid based nanocapsules (NC) we…		853
510	8856064	https://sysrev.com/p/37476/article/8856064	Development of adamantane-conjugated TLR7/8 agonists for supramolecular delivery and cancer immunotherapy	Theranostics	Rodell, Christopher B; Ahmed, Maaz S; Garris, Christopher S; Pittet, Mikael J; Weissleder, Ralph	Tumor-associated macrophages (TAMs) are often abundant in solid cancers, assuming an immunosuppressive (M2-like) phenotype which supports tumor growth and immune escape. Recent methods have focused on identification of means (e.g., drugs, nanomaterials) that polarize TAMs to a tumor suppressive (M1-like) phenotype; however, reducing the systemic side effects of these therapies and enabling their …		853
597	8856859	https://sysrev.com/p/37476/article/8856859	Development of dual-targeted nano-dandelion based on an oligomeric hyaluronic acid polymer targeting tumor-associated macrophages for combination therapy of non-small cell lung cancer	Drug Delivery	Wang, Bingjie; Zhang, Wei; Zhou, Xiudi; Liu, Mengna; Hou, Xiaoya; Cheng, Ziting; Chen, Daquan	In this study, the novel carrier materials were screened to structure targeting nano-micelles (named ‚Äònano-dandelion‚Äô) for synchronous delivery of curcumin (Cur) and baicalin (Bai), which could effectively overcome the tumor resistance. Mannose (Man) was found to bind better to CD206 receptors on the surface of tumor-associated macrophages (TAMs), thereby increasing the number of nano-dandeli…		853
432	8855631	https://sysrev.com/p/37476/article/8855631	Development of highly porous large PLGA microparticles for pulmonary drug delivery	Biomaterials	Yang, Yan; Bajaj, Nimisha; Xu, Peisheng; Ohn, Kimberly; Tsifansky, Michael D; Yeo, Yoon	We report a new process of making highly-porous large polymeric microparticles for local drug delivery to the lungs by inhalation. Poly(lactic-co-glycolic acid) (PLGA) microparticles (average diameter, 10-20 microm) were made by the double-emulsion method. To impart favorable aerodynamic properties, an effervescent salt ammonium bicarbonate (ABC) was included in the internal aqueous phase. ABC pr…		853
438	8855655	https://sysrev.com/p/37476/article/8855655	Development of resiquimod-loaded modified PLA-based nanoparticles for cancer immunotherapy: A kinetic study	EUROPEAN JOURNAL OF PHARMACEUTICS AND BIOPHARMACEUTICS	Thauvin, Cedric; Widmer, Jerome; Mottas, Ines; Hocevar, Sandra; All√©mann, E; Bourquin, Carole; Delie, Florence; Allemann, Eric; Bourquin, Carole; Delie, Florence; Alleman, Eric; Bourquin, Carole; Delie, Florence	Resiquimod (R848), a member of the imidazoquinoline family, is a Toll-like receptor 7/8 agonist with high potency for cancer immunotherapy. However, tolerance induction and adverse effects limit its development as a drug. Encapsulation in a polymer matrix can circumvent these limitations, as shown in our formerly published approach where R848 was loaded into polylactic acid (PLA)-based nanopartic…		853
679	8857625	https://sysrev.com/p/37476/article/8857625	Development of Surface-Variable Polymeric Nanoparticles for Drug Delivery to Tumors	Molecular Pharmaceutics	Han, Ning; Pang, Liang; Xu, Jun; Hyun, Hyesun; Park, Jinho; Yeo, Yoon	To develop nanoparticle drug carriers that interact with cells specifically in the mildly acidic tumor microenvironment, we produced polymeric nanoparticles modified with amidated TAT peptide via a simple surface modification method. Two types of core poly(lactic-co-glycolic acid) nanoparticles (NL and NP) were prepared with a phospholipid shell as an optional feature and covered with polydopamin…		853
624	8857106	https://sysrev.com/p/37476/article/8857106	Development of Y-shaped peptide for constructing nanoparticle systems targeting tumor-associated macrophages in vitro and in vivo	Materials Research Express	Yan, Lu; Gao, Yunxiang; Pierce, Ryan; Dai, Liming; Kim, Julian; Zhang, Mei	Tumor-associated macrophage (TAM) is increasingly being viewed as a target of great interest in tumor microenvironment due to its important role in the progression and metastasis of cancers. It has been shown that TAM indeed over-expresses unique surface marker legumain. In this study, we designed and synthesized a Y-shaped legumain-targeting peptide (Y-Leg) with functional groups allowing for fu…		853
647	8857379	https://sysrev.com/p/37476/article/8857379	Diameter-dependent release of a cisplatin pro-drug from small and large functionalized carbon nanotubes	Nanoscale	Muzi, Laura; M√©nard-Moyon, C; Russier, Julie; Li, Jian; Chin, Chee Fei; Ang, Wee Han; Pastorin, Giorgia; Risuleo, Gianfranco; Bianco, Alberto; Menard-Moyon, Cecilia; Russier, Julie; Li, Jian; Chin, Chee Fei; Ang, Wee Han; Pastorin, Giorgia; Risuleo, Gianfranco; Bianco, Alberto	The use of platinum-based chemotherapeutic drugs in cancer therapy still suffers from severe disadvantages, such as lack of appropriate selectivity for tumor tissues and insurgence of multi-drug resistance. Moreover, drug efficacy can be attenuated by several mechanisms such as premature drug inactivation, reduced drug uptake inside cells and increased drug efflux once internalized. The use of fu…		853
13	8337088	https://sysrev.com/p/31994/article/8337088	Differential toxicity of amorphous silica nanoparticles toward phagocytic and epithelial cells	JOURNAL OF NANOPARTICLE RESEARCH	Malugin, Alexander; Herd, Heather; Ghandehari, Hamidreza	The objective of this study was to evaluate the influence of size and surface functionality of amorphous silica nanoparticles (SNPs) on their interaction with cultured cells. The intracellular uptake, phagocytic activity, and possible mechanisms of toxicity induced by SNPs were studied on murine alveolar macrophages and two epithelial cancer cell lines. It was found that phagocytic cells are more…	0.467	853
641	8857324	https://sysrev.com/p/37476/article/8857324	Dimercaptosuccinic acid-coated magnetite nanoparticles for magnetically guided in vivo delivery of interferon gamma for cancer immunotherapy	Biomaterials	Mejias, Raquel; Perez-Yague, Sonia; Gutierrez, Lucia; Cabrera, Lourdes I; Spada, Roberto; Acedo, Pilar; Serna, Carlos J; Lazaro, Francisco J; Villanueva, Angeles; Morales, Maria Del Puerto; Barber, Domingo F; Perez-Yaguee, Sonia; Gutierrez, Lucia; Cabrera, Lourdes I; Spada, Roberto; Acedo, Pilar; Serna, Carlos J; Lazaro, Francisco J; Villanueva, Angeles; del Puerto Morales, Maria; Barber, Domingo…	As radio- and chemotherapy-based cancer treatments affect both tumors and healthy tissue, cancer immunotherapy attempts to specifically enhance the natural immune response to tumor cells. In mouse models of cancer, we tested uniform dimercaptosuccinic acid (DMSA)-coated monodisperse magnetic nanoparticles as a delivery system for the anti-tumorigenic cytokine IFN-Œ≥. IFN-Œ≥-adsorbed DMSA-coated m…		853
648	8857386	https://sysrev.com/p/37476/article/8857386	Distribution of glutathione-stabilized gold nanoparticles in feline fibrosarcomas and their role as a drug delivery system for doxorubicin‚Äîpreclinical studies in a murine model	International Journal of Molecular Sciences	Zabielska-KoczywƒÖs, K; Wojtalewicz, A; U≈ºarowska, E; Klejman, A; Wojtkowska, A; Dolka, I; Wojnicki, M; Sobczak, K; W√≥jcik, M; Shen, H; Ferrari, M; Lechowski, R	Feline injection site sarcomas (FISS) are malignant skin tumors with high recurrence rates despite the primary treatment of radical surgical resections. Adjunctive radiotherapy or chemotherapy with doxorubicin is mostly ineffective. Cellular and molecular causes of multidrug resistance, specific physio-chemical properties of solid tumors impairing drug transport, and the tumor microenvironment ha…		853
698	8857767	https://sysrev.com/p/37476/article/8857767	DNA-loaded nano-adjuvant formed with a vitamin E-scaffold intracellular environmentally-responsive lipid-like material for cancer immunotherapy.	Nanomedicine : nanotechnology, biology, and medicine	Kawai, Minori; Nakamura, Takashi; Miura, Naoya; Maeta, Mio; Tanaka, Hiroki; Ueda, Keisuke; Higashi, Kenjirou; Moribe, Kunikazu; Tange, Kota; Nakai, Yuta; Yoshioka, Hiroki; Harashima, Hideyoshi; Akita, Hidetaka	Cytoplasmic DNA triggers cellular immunity via activating the stimulator of interferon genes pathway. Since DNA is degradable and membrane impermeable, delivery system would permit cytoplasmic delivery by destabilizing the endosomal membrane for the use as an adjuvant. Herein, we report on the development of a plasmid DNA (pDNA)-encapsulating lipid nanoparticle (LNP). The structural components in…		853
652	8857409	https://sysrev.com/p/37476/article/8857409	Docosahexaenoic acid liposomes for targeting chronic inflammatory diseases and cancer: an in vitro assessment.	International journal of nanomedicine	Alaarg, Amr; Jordan, Nan Yeun; Verhoef, Johan Jf F; Metselaar, Josbert M; Storm, Gert; Kok, Robbert J	Inflammation, oxidative stress, and uncontrolled cell proliferation are common key features of chronic inflammatory diseases, such as atherosclerosis and cancer. omega3 polyunsaturated fatty acids (PUFAs; also known as omega3 fatty acids or fish oil) have beneficial effects against inflammation upon dietary consumption. However, these effects cannot be fully exploited unless diets are enriched wi…		853
431	8855612	https://sysrev.com/p/37476/article/8855612	Doxorubicin conjugated phospholipid prodrugs as smart nanomedicine platforms for cancer therapy	JOURNAL OF MATERIALS CHEMISTRY B	Wang, Haibo; Liu, Xiangsheng; Wang, Yin; Chen, Yangjun; Jin, Qiao; Ji, Jian	Ideal drug delivery systems should have prolonged circulation in blood, high accumulation in tumors with fast cellular uptake and burst drug release in cancer cells. Herein, a pH-sensitive small-molecule phospholipid prodrug based on phosphorylcholine (PC) was designed to overcome these challenges. The prodrug was synthesized by conjugating doxorubicin (DOX) to 11-mercaptoundecyl phosphorylcholin…		853
533	8856325	https://sysrev.com/p/37476/article/8856325	Doxorubicin Hydrochloride Loaded Zymosan-Polyethylenimine Biopolymeric Nanoparticles for Dual ‚ÄòChemoimmunotherapeutic‚Äô Intervention in Breast Cancer	PHARMACEUTICAL RESEARCH	Pawar, Vivek K; Singh, Yuvraj; Sharma, Komal; Shrivastav, Arpita; Sharma, Abhisheak; Singh, Akhilesh; Meher, Jaya Gopal; Singh, Pankaj; Raval, Kavit; Bora, Himangshu K; Datta, Dipak; Lal, Jawahar; Chourasia, Manish K	Objective To utilize nanoparticles produced by condensation of zymosan (an immunotherapeutic polysaccharide) with pegylated polyethylenimine (PEG-PEI) for dual intervention in breast cancer by modulating tumor microenvironment and direct chemotherapy. Method Positively charged PEG-PEI and negatively charged sulphated zymosan were utilized for electrostatic complexation of chemoimmunotherapeutic n…		853
711	8857851	https://sysrev.com/p/37476/article/8857851	Doxorubicin loading fucoidan acetate nanoparticles for immune and chemotherapy in cancer treatment	CARBOHYDRATE POLYMERS	Lee, Kun Woo; Jeong, Dooyong; Na, Kun	In order to develop immuno- and chemotherapy agents, self-organized acetylated fucoidan (AcFu) nanoparticles were designed. Doxorubicin (DOX), used as a model drug, was loaded into the AcFu nanoparticles by dialysis. The DOX loading efficacy and content were 71.1% and 3.6%, respectively. Approximately 140 nm of spherical nanoparticles were obtained. DOX-loaded AcFu nanoparticles (DOX-AcFu) exhibi…		853
578	8856674	https://sysrev.com/p/37476/article/8856674	Doxorubicin-Loaded Delta Inulin Conjugates for Controlled and Targeted Drug Delivery: Development, Characterization, and In Vitro Evaluation	PHARMACEUTICS	Wang, Lixin; Song, Yunmei; Parikh, Ankit; Joyce, Paul; Chung, Rosa; Liu, Liang; Afinjuomo, Franklin; Hayball, John D; Petrovsky, Nikolai; Barclay, Thomas G; Garg, Sanjay	Delta inulin, also known as microparticulate inulin (MPI), was modified by covalently attaching doxorubicin to its nanostructured surface for use as a targeted drug delivery vehicle. MPI is readily endocytosed by monocytes, macrophages, and dendritic cells and in this study, we sought to utilize this property to develop a system to target anti-cancer drugs to lymphoid organs. We investigated, the…		853
693	8857733	https://sysrev.com/p/37476/article/8857733	Doxorubicin-loaded micelles of y-shaped peg-(PCL)2 against drug-resistant breast cancer cells	Biomedical Engineering - Applications, Basis and Communications	Cuong, N.-V.; Chen, Y.-T.; Hsieh, M.-F.	Y-shaped amphiphilic copolymers have been synthesized by various strategies. They can self-assemble to form stable micellar drug carriers. Higher ratio of hydrophobic segment in these micelles is known to stabilize encapsulated drugs. This study used methoxy poly(ethylene glycol) (mPEG, A block) and poly(Œµ-caprolactone) (PCL, B block) to synthesize an AB 2 type amphiphilic block copolymer to enc…		853
505	8856034	https://sysrev.com/p/37476/article/8856034	Doxorubicin-polyglycerol-nanodiamond conjugate is a cytostatic agent that evades chemoresistance and reverses cancer-induced immunosuppression in triple-negative breast cancer	Journal of nanobiotechnology	Yuan, Shen-Jun S.-J.; Xu, Yong-Hong Y.-H.; Wang, Chao; An, Hui-Chao H.-C.; Xu, H.-Z. Hua-Zhen; Li, Ke; Komatsu, Naoki; Zhao, Li; Chen, Xiao	BACKGROUND: Triple negative breast cancer (TNBC) has the poorest prognosis of all breast cancer subtypes and is one of the most fatal diseases for women. Combining cytotoxic chemotherapy with immunotherapy has shown great promise for TNBC treatment. However, chemotherapy often leads to the development of chemoresistance and severe systemic toxicity compromising the immune functions that are cruci…		853
542	8856405	https://sysrev.com/p/37476/article/8856405	Drug-free mannosylated liposomes inhibit tumor growth by promoting the polarization of tumor-associated macrophages	International Journal of Nanomedicine	Ye, Jun; Yang, Yanfang; Dong, Wujun; Gao, Yue; Meng, Yingying; Wang, Hongliang; Li, Lin; Jin, Jing; Ji, Ming; Xia, Xuejun; Chen, Xiaoguang; Jin, Yiqun; Liu, Yuling	Background: Tumor-associated macrophages (TAMs) are critical in tumor progression and metastasis. Selective targeting of TAMs holds great potential to ameliorate the immunosuppressive tumor microenvironment and enhance the efficacy of antitumor therapy. Various liposomes have been developed to target TAMs via cell-specific surface receptors either to deplete or re-educate TAMs. Since immuno-stimu…		853
583	8856727	https://sysrev.com/p/37476/article/8856727	Dual delivery of nucleic acids and PEGylated-bisphosphonates via calcium phosphate nanoparticles	European Journal of Pharmaceutics and Biopharmaceutics	Bisso, Sofia; Mura, Simona; Castagner, Bastien; Couvreur, Patrick; Leroux, Jean-Christophe J.-C.	Despite many years of research and a few success stories with gene therapeutics, efficient and safe DNA delivery remains a major bottleneck for the clinical translation of gene-based therapies. Gene transfection with calcium phosphate (CaP) nanoparticles brings the advantages of low toxicity, high DNA entrapment efficiency and good endosomal escape properties. The macroscale aggregation of CaP na…		853
685	8857642	https://sysrev.com/p/37476/article/8857642	Dual fluorescence imaging-guided programmed delivery of doxorubicin and CpG nanoparticles to modulate tumor microenvironment for effective chemo-immunotherapy	Biomaterials	Dong, Xia; Yang, Afeng; Bai, Yun; Kong, Deling; Lv, Feng	Chemo-immunotherapy has gained increasing attention as one of most promising combination therapy strategies to battle against malignant cancer. In order to achieve a more effective synergistic chemo-immunotherapy and explain the process and mechanism of action, it is an attractive idea to merge chemo-immunotherapy with imaging-guidance and biomaterials assistance. Herein, we designed a dual fluor…		853
706	8857794	https://sysrev.com/p/37476/article/8857794	Dual inhibition of CSF1R and MAPK pathways using supramolecular nanoparticles enhances macrophage immunotherapy	Biomaterials	Ramesh, Anujan; Brouillard, Anthony; Kumar, Sahana; Nandi, Dipika; Kulkarni, Ashish	Among the numerous immune interactions, or lack-thereof, that occur during cancer progression, tumor-associated macrophages (TAMs) ‚Äì cancer cell interactions have been shown to play an important role in modulating the tumor-microenvironment to an immune suppressive mode, promoting accelerated tumor growth, survival and metastatic spread. TAMs are predominantly polarized to a pro-tumorigenic M2-…		853
796	8858952	https://sysrev.com/p/37476/article/8858952	Dual pH-responsive multifunctional nanoparticles for targeted treatment of breast cancer by combining immunotherapy and chemotherapy.	Acta biomaterialia	Liu, Yuanyuan; Qiao, Linan; Zhang, Sipei; Wan, Guoyun; Chen, Bowei; Zhou, Ping; Zhang, Ning; Wang, Yinsong	In the present study, a dual pH-responsive multifunctional nanoparticle system was designed for combining immunotherapy and chemotherapy to treat breast cancer through targeting immune cells and cancer cells. A proven anti-tumor immune regulator, R848, was encapsulated with poly(L-histidine) (PHIS) to form PHIS/R848 nanocores. Doxorubicin (DOX) was conjugated to hyaluronic acid (HA) through an ac…		853
14	8337237	https://sysrev.com/p/31994/article/8337237	Dual pH-sensitive nanodrug blocks PD-1 immune checkpoint and uses T cells to deliver NF-kappa B inhibitor for antitumor immunotherapy	SCIENCE ADVANCES	Xiao, Zecong; Su, Zhenwei; Han, Shisong; Huang, Jinsheng; Lin, Liteng; Shoai, Xintao	The response to programmed cell death protein-1 (PD-1)/programmed death ligand-1 (PD-L1) blockade in cancer immunotherapy is limited because of multiple immune evasion mechanisms. Here, a previously unknown strategy is proposed to synergize the nuclear factor kappa B (NF-kappa B) inhibition and PD-1 blockade for antitumor immunotherapy. A dual pH-sensitive nanocarrier loading curcumin (CUR) and a…	0.929	853
917	90543342	https://sysrev.com/p/43536/article/90543342	Dual pH-sensitive nanodrug blocks PD-1 immune checkpoint and uses T cells to deliver NF-Œ∫B inhibitor for antitumor immunotherapy	Science Advances	Xiao, Zecong; Su, Zhenwei; Han, Shisong; Huang, Jinsheng; Lin, Liteng; Shuai, Xintao	The response to programmed cell death protein-1 (PD-1)/programmed death ligand-1 (PD-L1) blockade in cancer immunotherapy is limited because of multiple immune evasion mechanisms. Here, a previously unknown strategy is proposed to synergize the nuclear factor Œ∫B (NF-Œ∫B) inhibition and PD-1 blockade for antitumor immunotherapy. A dual pH-sensitive nanocarrier loading curcumin (CUR) and anti‚ÄìPD…	0.665	77
787	8858513	https://sysrev.com/p/37476/article/8858513	Dual Targeted Immunotherapy via In Vivo Delivery of Biohybrid RNAi-Peptide Nanoparticles to Tumor-Associated Macrophages and Cancer Cells	Advanced Functional Materials	Conde, Jo√£o; Bao, Chenchen; Tan, Yeqi; Cui, Daxiang; Edelman, Elazer R.; Azevedo, Helena S.; Byrne, Hugh J.; Artzi, Natalie; Tian, Furong	Lung cancer is associated with very poor prognosis and considered one of the leading causes of death worldwide. Here, highly potent and selective biohybrid RNA interference (RNAi)-peptide nanoparticles (NPs) are presented that can induce specific and long-lasting gene therapy in inflammatory tumor associated macrophages (TAMs), via an immune modulation of the tumor milieu combined with tumor supp…		853
526	8856240	https://sysrev.com/p/37476/article/8856240	Dual targeted polymeric nanoparticles based on tumor endothelium and tumor cells for enhanced antitumor drug delivery	Molecular Pharmaceutics	Gupta, Madhu; Chashoo, Gousia; Sharma, Parduman Raj; Saxena, Ajit Kumar; Gupta, Prem Narayan; Agrawal, Govind Prasad; Vyas, Suresh Prasad	Some specific types of tumor cells and tumor endothelial cells represented CD13 proteins and act as receptors for Asn-Gly-Arg (NGR) motifs containing peptide. These CD13 receptors can be specifically recognized and bind through the specific sequence of cyclic NGR (cNGR) peptide and presented more affinity and specificity toward them. The cNGR peptide was conjugated to the poly(ethylene glycol) (P…		853
697	8857763	https://sysrev.com/p/37476/article/8857763	Dual targeting of folate receptor-expressing glioma tumor-associated macrophages and epithelial cells in the brain using a carbon nanosphere-cationic folate nanoconjugate	NANOSCALE ADVANCES	Elechalawar, Chandra Kumar; Bhattacharya, Dwaipayan; Ahmed, Mohammed Tanveer; Gora, Halley; Sridharan, Kathyayani; Chaturbedy, Piyush; Sinha, Sarmistha Halder; Jaggarapu, Madhan Mohan Chandra Sekhar; Narayan, Kumar Pranav; Chakravarty, Sumana; Eswaramoorthy, Muthusamy; Kundu, Tapas Kumar; Banerjee, Rajkumar; Chandra Sekhar Jaggarapu, M M; Narayan, Kumar Pranav; Chakravarty, Sumana; Eswaramoorthy,…	Glioblastoma multiforme (GBM), the highly invasive form of glioma, exhibits the highest mortality in patients with brain malignancies. Increasing glioma patients' survivability is challenging, as targeting only tumor-associated malignant cells would not reduce the overall aggressiveness of the tumor mass. This is due to the inadequacy in countering pro-proliferative, invasive and metastatic facto…		853
449	8855730	https://sysrev.com/p/37476/article/8855730	Dual-Ligand Modification of PEGylated Liposomes Used for Targeted Doxorubicin Delivery to Enhance Anticancer Efficacy	AAPS PharmSciTech	Li, Cong; Lai, Chaoyang; Qiu, Qiujun; Luo, Xiang; Hu, Ling; Zheng, Huangliang; Lu, Yi; Liu, Min; Zhang, Hongxia; Liu, Xinrong; Deng, Yihui; Song, Yanzhi	Mannose receptor (CD206) and E-selectin are selectively expressed in M2-like tumor-associated macrophages (M2-TAMs) and activated endothelial cells of vessels surrounding tumor tissues. With the knowledge that d-mannose is the natural ligand of mannose receptors and l-fucose is the key calcium chelator for tumor-associated carbohydrate antigens (TACAs) binding to E-selectin, herein, we firstly re…		853
9	8336594	https://sysrev.com/p/31994/article/8336594	Dual-Modal Computed Tomography/Fluorescence Nanoemulsion Platform Composed of Iodinated Oil Injection and Indocyanine Green for Tumor Diagnosis	JOURNAL OF BIOMATERIALS AND TISSUE ENGINEERING	Chen, Gong; Ding, Jiali; Wu, Haoan; Song, Lina; Ma, Ming; Lu, Shanshan; Jiang, Yanni; Luo, Shouhua; Shi, Yaxiang; Gu, Ning; Zhang, Yu	A kind of X-ray computed tomography (CT)/fluorescence dual-modal nanoemulsion probe that combined both CT imaging and near-infrared fluorescent (NIRF) imaging abilities was developed for application in tumor diagnosis. In this study, NIRF molecule indocyanine green (ICG-Der-01), a kind of hydrophobic dye, was encapsulated in clinic CT contrast agent of iodinated oil injection based on oil-in-wate…	0.794	853
568	8856574	https://sysrev.com/p/37476/article/8856574	Dual-targeting biomimetic delivery for anti-glioma activity via remodeling the tumor microenvironment and directing macrophage-mediated immunotherapy.	Chemical Science	Zhao, Pengfei; Wang, Yonghui; Kang, Xuejia; Wu, Aihua; Yin, Weimin; Tang, Yisi; Wang, Jinyu; Zhang, Meng; Duan, Yifei; Huang, Yongzhuo	Tumor-associated macrophages (TAMs) are the major components in the tumor microenvironment (TME). The polarization from the protumor M2 (TAM2) to antitumor M1 (TAM1) phenotype can not only lift the immunosuppressive constraints and elicit cytotoxic T-cell immunity but also augment the chemotherapy efficacy. However, the treatment feasibility by TAM modulation in brain tumors and the mechanisms re…		853
804	8859087	https://sysrev.com/p/37476/article/8859087	Dual-Targeting to Cancer Cells and M2 Macrophages via Biomimetic Delivery of Mannosylated Albumin Nanoparticles for Drug-Resistant Cancer Therapy	Advanced Functional Materials	Zhao, Pengfei; Yin, Weimin; Wu, Aihua; Tang, Yisi; Wang, Jinyu; Pan, Zhenzhen; Lin, Tingting; Zhang, Meng; Chen, Binfan; Duan, Yifei; Huang, Yongzhuo	Multidrug resistance (MDR) is an issue that is not only related to cancer cells but also associated with the tumor microenvironments. MDR involves the complicated cancer cellular events and the crosstalk between cancer cells and their surroundings. Ideally, an effective system against MDR cancer should take dual action on both cancer cells and tumor microenvironments. The authors find that both t…		853
682	8857629	https://sysrev.com/p/37476/article/8857629	Effect of altered temperature storage on the in vitro cellular uptake of liposome drug products	Journal of liposome research	Volpe, Donna A; Shaw, Arthur B; Chen, X.-H. Xiao-Hong; Zhou, Liang; Chen, M.-L. Mei-Ling	The aim of this study was to evaluate whether temperature stress conditions affect the cellular uptake of liposomal doxorubicin, Doxil (DXL; Ortho Biotech, Raritan, New Jersey, USA), and liposomal daunorubicin, DaunoXome (DXM; Gilead Sciences, San Dimas, California, USA). Uptake of these cytotoxic compounds is essential for their pharmacological effect. Commercially available DXL and DXM were str…		853
547	8856438	https://sysrev.com/p/37476/article/8856438	Effect of interfacial serum proteins on the cell membrane disruption induced by amorphous silica nanoparticles in erythrocytes, lymphocytes, malignant melanocytes, and macrophages.	Colloids and surfaces. B, Biointerfaces	Shinto, Hiroyuki; Fukasawa, Tomonori; Yoshisue, Kosuke; Tsukamoto, Nanami; Aso, Saki; Hirohashi, Yumiko; Seto, Hirokazu	It is very important to examine carefully the potential adverse effects of engineered nanoparticles (NPs) on human health and environments. In the present study, we have investigated the impact of interfacial serum proteins on the cell membrane disruption induced by silica NPs of primary diameter of 55-68nm in four types of cells (erythrocytes, Jurkat, B16F10, and J774.1). The silica-induced memb…		853
506	8856040	https://sysrev.com/p/37476/article/8856040	Effect of sialyl Lewis X-glycoliposomes on the inhibition of E-selectin-mediated tumour cell adhesion in vitro.	Biochimica et biophysica acta	Zeisig, Reinhard; Stahn, Renate; Wenzel, Katrin; Behrens, Diana; Fichtner, Iduna	The aim of this study was to evaluate the potential of different types of sialyl Lewis X-conjugated liposomes as competitive inhibitors for tumour cell adhesion to endothelial E-selectin. Sterically stabilised liposomes with the sLeX ligand at the terminal end of the polyethyleneglycol (PEG) chain, as well as vesicles that had the ligand embedded within the PEG-layer, were compared to ligand-bear…		853
529	8856286	https://sysrev.com/p/37476/article/8856286	Effective PEGylation of Fe3O4 nanomicelles for in vivo MR imaging	Journal of Nanoscience and Nanotechnology	Song, Lina; Zang, Fengchao; Song, Mengjie; Chen, Gong; Zhang, Yu; Gu, Ning	A practical and effective strategy for synthesizing PEGylated Fe3O4 nanomicelles is established. In this strategy, a magnetic fluid of the Fe3O4 nanomicelles was synthesized with amphiphilic PEGylated phospholipid as surfactant and soybean oil as stabilizer under simple mechanical stirring and subsequent ultrasonication. Transmission electron microscope (TEM) measurement indicated that the sample…		853
622	8857092	https://sysrev.com/p/37476/article/8857092	Effective PEGylation of Iron Oxide Nanoparticles for High Performance In Vivo Cancer Imaging	ADVANCED FUNCTIONAL MATERIALS	Liu, Dongfang; Wu, Wei; Ling, Jingjing; Wen, Song; Gu, Ning; Zhang, Xizhi	A practical and effective strategy for synthesizing PEGylated superparamagnetic iron oxide nanoparticles (SPIONs) is established. In this strategy, poly(acrylic acid) (PAA) is combined with SPIONs via multiple coordination between the carboxylic groups of PAA and SPIONs, which introduces abundant carboxylic groups, then, Œ±,œâ-diamino PEG is linked to SPIONs via the amidation of the carboxylic gr…		853
472	8855860	https://sysrev.com/p/37476/article/8855860	Effective Remote Loading of Doxorubicin into DPPC/Poloxamer 188 Hybrid Liposome to Retain Thermosensitive Property and the Assessment of Carrier-Based Acute Cytotoxicity for Pulmonary Administration	Journal of Pharmaceutical Sciences	Tagami, T; Kubota, M; Ozeki, T	Functional liposome administration via the pulmonary route is of interest to treat pulmonary diseases, including cancer. Here, a block copolymer used as a medical additive, Poloxamer 188 (P188), was incorporated into liposome membranes, and the thermosensitive characteristics of the DPPC/P188 hybrid liposomes were assessed. An increase in P188 incorporation in DPPC liposomes enhanced the release …		853
20	8338340	https://sysrev.com/p/31994/article/8338340	Effects of 2,3-Dimercaptosuccinic Acid-Coated Fe3O4 Nanoparticles on Genes in Two Mouse Cell Lines	Journal of Biomedical Nanotechnology	Liu, Yingxun; Zou, Jinglu; Wang, Xin; Wang, Tingting; Wang, Jinke	To evaluate the effects of iron oxide nanoparticles on genes from different cell lines in this study, mouse macrophage RAW264.7 and hepatocyte Hepa1-6 cell lines were treated with DMSA-coated Fe3O4 nanoparticles. Two doses were used, 50 Œºg/mL and 100 Œºg/mL, respectively, for 24 hr and gene expression profile was detected by DNA microarrays. The gene expression patterns for the two cell lines gr…	0.748	853
574	8856660	https://sysrev.com/p/37476/article/8856660	Effects of niosomal cisplatin and combination of the same with theophylline and with activated macrophages in murine B16F10 melanoma model	Cancer Biotherapy and Radiopharmaceuticals	Gude, R P; Jadhav, M G; Rao, S G A; Jagtap, A G	The use of cisplatin is limited due to its certain toxic effects. In the present study niosomes of cisplatin by using span 60 and cholesterol were prepared and investigated for antimetastatic activity in experimental metastatic model of B16F10 melanoma. Theophylline and its combination effect with free cisplatin and niosomal cisplatin were also carried out in the same model. The effect of treatme…		853
22	8338374	https://sysrev.com/p/31994/article/8338374	Effects of particle size and surface charge on cellular uptake and biodistribution of polymeric nanoparticles	Biomaterials	He, Chunbai; Hu, Yiping; Yin, Lichen; Tang, Cui; Yin, Chunhua	To elucidate the effects of particle size and surface charge on cellular uptake and biodistribution of polymeric nanoparticles (NPs), rhodamine B (RhB) labeled carboxymethyl chitosan grafted NPs (RhB-CMCNP) and chitosan hydrochloride grafted NPs (RhB-CHNP) were developed as the model negatively and positively charged polymeric NPs, respectively. These NPs owned well defined particle sizes (150-50…	0.591	853
532	8856315	https://sysrev.com/p/37476/article/8856315	Efficient Innate Immune Killing of Cancer Cells Triggered by Cell-Surface Anchoring of Multivalent Antibody-Recruiting Polymers	ANGEWANDTE CHEMIE-INTERNATIONAL EDITION	Uvyn, Annemiek; De Coen, Ruben; Gruijs, Mandy; Tuk, Cees W; De Vrieze, Jana; van Egmond, Marjolein; De Geest, Bruno G	Binding of monoclonal antibodies (mAbs) onto a cell surface triggers antibody-mediated effector killing by innate immune cells through complement activation. As an alternative to mAbs, synthetic systems that can recruit endogenous antibodies from the blood stream to a cancer cell surface could be of great relevance. Herein, we explore antibody-recruiting polymers (ARPs) as a novel class of immuno…		853
676	8857599	https://sysrev.com/p/37476/article/8857599	Efficient intracellular delivery of camptothecin by silica/titania hollow nanoparticles	Chemistry (Weinheim an der Bergstrasse, Germany)	Kim, Chanhoi; Kim, Sojin; Oh, W.-K. Wan-Kyu; Choi, Moonjung; Jang, Jyongsik	Silica/titania hollow nanoparticles (HNPs) with 50 nm were fabricated by using the dissolution and redeposition method and modified with anti-[human epidermal growth factor receptor 2] monoclonal antibody (herceptin), and their application as camptothecin (CPT) delivery agents to human breast cancer SK-BR-3 cells was investigated. Although the diameter of herceptin-modified HNPs (HER-HNP) is smal…		853
558	8856494	https://sysrev.com/p/37476/article/8856494	Efficient peritoneal dissemination treatment obtained by an immunostimulatory phosphorothioate-type CpG DNA/cationic liposome complex in mice	JOURNAL OF CONTROLLED RELEASE	Kuramoto, Yukari; Kawakami, Shigeru; Zhou, Shuwen; Fukuda, Kyouichi; Yamashita, Fumiyoshi; Hashida, Mitsuru	Peritoneal dissemination remains the most difficult type of metastasis to treat, and current systemic chemotherapy or radiotherapy tends to have little effect; therefore, immunotherapy using immunostimulatory CpG DNA could be a promising new therapeutic approach. Recently, we have reported that intraperitoneal administration of phosphodiester (PO) CpG DNA-lipoplex could efficiently inhibit perito…		853
18	8338242	https://sysrev.com/p/31994/article/8338242	Efficient Suppression of Liver Metastasis Cancers by Paclitaxel Loaded Nanoparticles in PDLLA-PEG-PDLLA Thermosensitive Hydrogel Composites.	Journal of Biomedical Nanotechnology	Du, Chi; Wang, Yuyi; Shi, Kun; Zhao, Maoyuan; Tu, Li; Yu, Yang; Li, Zhi; Luo, Feng; Qian, Zhiyong	Breast and colonic carcinomas are two main origins of metastatic liver cancer. Chemotherapy, which introduces various anticancer drugs such as paclitaxel, is an important cure for patients who are not suitable for surgery and transcatheter hepatic arterial chemoembolization. However, the poor water solubility and serious side effects have limited the use of paclitaxel. Nanoparticles are promising…	0.872	853
543	8856408	https://sysrev.com/p/37476/article/8856408	Elucidating the Influence of Tumor Presence on the Polymersome Circulation Time in Mice	Pharmaceutics	de Kruijff, Robin M; Raave, Rene; Kip, Annemarie; Molkenboer-Kuenen, Janneke; Roobol, Stefan J; Essers, Jeroen; Heskamp, Sandra; Denkova, Antonia G; Raav√©, R; Kip, Annemarie; Molkenboer-Kuenen, Janneke; Roobol, Stefan J; Essers, Jeroen; Heskamp, Sandra; Denkova, Antonia G	The use of nanoparticles as tumor-targeting agents is steadily increasing, and the influence of nanoparticle characteristics such as size and stealthiness have been established for a large number of nanocarrier systems. However, not much is known about the impact of tumor presence on nanocarrier circulation times. This paper reports on the influence of tumor presence on the in vivo circulation ti…		853
612	8857048	https://sysrev.com/p/37476/article/8857048	Empty liposomes induce antitumoral effects associated with macrophage responses distinct from those of the TLR1/2 agonist Pam(3)CSK(4) (BLP)	CANCER IMMUNOLOGY IMMUNOTHERAPY	Konig, Simone; Regen, Tommy; Dittmann, Kai; Engelke, Michael; Wienands, Jurgen; Schwendener, Reto; Hanisch, U.-K. Uwe-Karsten; Pukrop, Tobias; Hahn, Heidi; Koenig, Simone; Regen, Tommy; Dittmann, Kai; Engelke, Michael; Wienands, Jurgen; Schwendener, Reto; Hanisch, U.-K. Uwe-Karsten; Pukrop, Tobias; Hahn, Heidi; K√∂nig, S; Regen, Tommy; Dittmann, Kai; Engelke, Michael; Wienands, Jurgen; Schwendene…	Liposomes are frequently used in cancer therapy to encapsulate and apply anticancer drugs. Here, we show that a systemic treatment of mice bearing skin tumors with empty phosphatidylcholine liposomes (PCL) resulted in inhibition of tumor growth, which was similar to that observed with the synthetic bacterial lipoprotein and TLR1/2 agonist Pam(3)CSK(4) (BLP). Both compounds led to a substantial de…		853
19	8338321	https://sysrev.com/p/31994/article/8338321	Endocytosed nanoparticles hold endosomes and stimulate binucleated cells formation	PARTICLE AND FIBRE TOXICOLOGY	Xia, Lin; Gu, Weihong; Zhang, Mingyi; Chang, Ya-Nan; Chen, Kui; Bai, Xue; Yu, Lai; Li, Juan; Li, Shan; Xing, Gengmei	BACKGROUND: Nanotechnology developed rapidly in cellular diagnosis and treatment, the endocytic system was an important pathway for targeting cell. In the research of developing macrophages as drug carriers or important therapeutic targets, an interesting phenomenon, internalized nanoparticles induced to form binucleated macrophages, was found although the particles dose did not cause obvious cyt…	0.643	853
671	8857580	https://sysrev.com/p/37476/article/8857580	Endogenous lung surfactant inspired pH responsive nanovesicle aerosols: Pulmonary compatible and site-specific drug delivery in lung metastases	Scientific reports	Joshi, Nitin; Shirsath, Nitesh; Singh, Ankur; Joshi, Kalpana S; Banerjee, Rinti	Concerns related to pulmonary toxicity and non-specificity of nanoparticles have limited their clinical applications for aerosol delivery of chemotherapeutics in lung cancer. We hypothesized that pulmonary surfactant mimetic nanoparticles that offer pH responsive release specifically in tumor may be a possible solution to overcome these issues. We therefore developed lung surfactant mimetic and p…		853
646	8857364	https://sysrev.com/p/37476/article/8857364	Endosomolytic polymersomes increase the activity of cyclic dinucleotide STING agonists to enhance cancer immunotherapy	NATURE NANOTECHNOLOGY	Shae, Daniel; Becker, Kyle W; Christov, Plamen; Yun, Dong Soo; Lytton-Jean, Abigail K R; Sevimli, Sema; Ascano, Manuel; Kelley, Mark; Johnson, Douglas B; Balko, Justin M; Wilson, John T	Cyclic dinucleotide (CDN) agonists of stimulator of interferon genes (STING) are a promising class of immunotherapeutics that activate innate immunity to increase tumour immunogenicity. However, the efficacy of CDNs is limited by drug delivery barriers, including poor cellular targeting, rapid clearance and inefficient transport to the cytosol where STING is localized. Here, we describe STING-act…		853
619	8857082	https://sysrev.com/p/37476/article/8857082	Engineered Cell-Assisted Photoactive Nanoparticle Delivery for Image-Guided Synergistic Photodynamic/Photothermal Therapy of Cancer	ACS applied materials & interfaces	Wang, Peng; Wu, Wenbo; Gao, Ruifang; Zhu, Han; Wang, Juan; Du, Renle; Li, Xiaoyu; Zhang, Chenglan; Cao, Shaokui; Xiang, Rong	Photoactivated therapy, including photodynamic therapy (PDT) and photothermal therapy (PTT), is a spatiotemporally precise, controllable, and noninvasive method for tumor therapy and has therefore attracted increasing attention in recent years. However, it is still a challenge to obtain highly efficient therapeutic photoactive agents (PAAs) and deliver them into tumor, especially the core of soli…		853
610	8857033	https://sysrev.com/p/37476/article/8857033	Engineered nano-immunopotentiators efficiently promote cancer immunotherapy for inhibiting and preventing lung metastasis of melanoma	Biomaterials	Luo, Lijia; Iqbal, Muhammad Zubair; Liu, Chuang; Xing, Jie; Akakuru, Ozioma Udochukwu; Fang, Qianlan; Li, Zihou; Dai, Yunlu; Li, Aiguo; Guan, Yong; Wu, Aiguo	Malignant melanoma, one of the most aggressive types of cancer easily metastasizes, making it extremely difficult to treat and unresponsive to current therapies. Recent breakthroughs in nanomaterials-based cancer immunotherapy have provided potential specific strategy for tumor and metastasis inhibition. With the development of nanotechnology, inorganic nanomaterials have been increasingly studie…		853
609	8857022	https://sysrev.com/p/37476/article/8857022	Engineering Gold Nanotubes with Controlled Length and Near-Infrared Absorption for Theranostic Applications	Advanced Functional Materials	Ye, Sunjie; Marston, Gemma; McLaughlan, James R; Sigle, Daniel O; Ingram, Nicola; Freear, Steven; Baumberg, Jeremy J; Bushby, Richard J; Markham, Alexander F; Critchley, Kevin; Coletta, Patricia Louise; Evans, Stephen D	Important aspects in engineering gold nanoparticles for theranostic applications include the control of size, optical properties, cytotoxicity, biodistribution, and clearance. In this study, gold nanotubes with controlled length and tunable absorption in the near-infrared (NIR) region have been exploited for applications as photothermal conversion agents and in vivo photoacoustic imaging contrast…		853
573	8856654	https://sysrev.com/p/37476/article/8856654	Engineering Magnetosomes for Ferroptosis/Immunomodulation Synergism in Cancer	ACS NANO	Zhang, Fan; Li, Feng; Lu, Gui-Hong; Nie, Weidong; Zhang, Lijun; Lv, Yanlin; Bao, Weier; Gao, Xiaoyong; Wei, Wei; Pu, Kanyi; Xie, Hai-Yan	As traditional anticancer treatments fail to significantly improve the prognoses, exploration of therapeutic modalities is urgently needed. Herein, a biomimetic magnetosome is constructed to favor the ferroptosis/immunomodulation synergism in cancer. This magnetosome is composed of an Fe304 magnetic nanocluster (NC) as the core and pre-engineered leukocyte membranes as the cloak, wherein TGF-fl i…		853
620	8857084	https://sysrev.com/p/37476/article/8857084	Engineering microglia as intraoperative optical imaging agent vehicles potentially for fluorescence-guided surgery in gliomas	BIOMATERIALS SCIENCE	Guo, Ling; Zhang, Xiaochen; Wei, Runxiu; Li, Gaojie; Sun, Bingzhi; Zhang, Hongbo; Liu, Dan; Wang, Cuifeng; Feng, Min	Surgical resection currently remains the mainstay of treatment for patients with gliomas of any grade. The maximum extent of surgical resection is associated with a long-term disease control; however, maximal resection of the brain tumor possibly results in additional neurological deficits. Therefore, improving the precision in brain tumor surgery by visual identification and screening of tumor c…		853
607	8856987	https://sysrev.com/p/37476/article/8856987	Engineering of an intelligent cascade nanoreactor for sequential improvement of microenvironment and enhanced tumor phototherapy	Applied Materials Today	Zhang, H; Pei, Y; Zhang, X; Zhu, L; Hou, L; Chang, J; Zhang, Z	Phototherapy, including photodynamic therapy (PDT) and photothermal therapy (PTT), is a new tumor treatment method with high specificity, low toxicity and non-invasive advantages. Herein, we synthesized hyaluronic acid (HA) modified mesoporous Prussian blue (PB) nanoparticles (HA-PB NPs) with macrophage transformation (pro-tumor M2 to anti-tumor M1) and self-produced oxygen (O2) properties. After…		853
569	8856584	https://sysrev.com/p/37476/article/8856584	Engineering of mesoporous silica nanoparticles for release of ginsenoside CK and Rh2 to enhance their anticancer and anti-inflammatory efficacy: in vitro studies	Journal of Nanoparticle Research	Singh, Priyanka; Singh, Hina; Castro-Aceituno, Veronica; Ahn, Sungeun; Kim, Yeon Ju; Farh, Mohamed El-Agamy M.E.-A.; Yang, Deok Chun	The current study highlights the fabrication of drug delivery system by utilizing 200¬†nm mesoporous silica nanoparticles (MSNPs) with 4-nm pore size, as a carrier system for delivery ginsenoside compound K (CK) and Rh2 to enhance their efficacy. The two pharmacologically imperative ginsenosides, CK and Rh2, were loaded to the MSNPs to prepare MSNPs-CK and MSNPs-Rh2, respectively. A fluorescein i…		853
37	8340019	https://sysrev.com/p/31994/article/8340019	Enhanced Antitumor Activity of EGFP-EGF1-Conjugated Nanoparticles by a Multitargeting Strategy	ACS applied materials & interfaces	Zhang, Bo; Jiang, Ting; Ling, Li; Cao, Zhonglian; Zhao, Jingjing; Tuo, Yanyan; She, Xiaojian; Shen, Shun; Jiang, Xinguo; Hu, Yu; Pang, Zhiqing	Tumor stromal cells have been increasingly recognized to interact with tumor parenchyma cells and promote tumor growth. Therefore, we speculated that therapeutics delivery to both parenchyma cells and stromal cells simultaneously might treat a tumor more effectively. Tissue factor (TF) was shown to be extensively located in a tumor and was abundantly sited in both tumor parenchyma cells and strom…	0.927	853
657	8857462	https://sysrev.com/p/37476/article/8857462	Enhanced Cellular Ablation by Attenuating Hypoxia Status and Reprogramming Tumor-Associated Macrophages via NIR Light-Responsive Upconversion Nanocrystals	Bioconjugate chemistry	Ai, Xiangzhao; Hu, Ming; Wang, Zhimin; Lyu, Linna; Zhang, Wenmin; Li, Juan; Yang, Huanghao; Lin, Jun; Xing, Bengang	Near-infrared (NIR) light-mediated photodynamic therapy (PDT), especially based on lanthanide-doped upconversion nanocrystals (UCNs), have been extensively investigated as a promising strategy for effective cellular ablation owing to their unique optical properties to convert NIR light excitation into multiple short-wavelength emissions. Despite the deep tissue penetration of NIR. light in living…		853
594	8856835	https://sysrev.com/p/37476/article/8856835	Enhanced performance of macrophage-encapsulated nanoparticle albumin-bound-paclitaxel in hypo-perfused cancer lesions	Nanoscale	Leonard, Fransisca; Curtis, Louis T; Yesantharao, Pooja; Tanei, Tomonori; Alexander, Jenolyn F; Wu, Min; Lowengrub, John; Liu, Xuewu; Ferrari, Mauro; Yokoi, Kenji; Frieboes, Hermann B; Godin, Biana	Hypovascularization in tumors such as liver metastases originating from breast and other organs correlates with poor chemotherapeutic response and higher mortality. Poor prognosis is linked to impaired transport of both low- and high-molecular weight drugs into the lesions and to high washout rate. Nanoparticle albumin-bound-paclitaxel (nAb-PTX) has demonstrated benefits in clinical trials when c…		853
792	8858858	https://sysrev.com/p/37476/article/8858858	Enhanced retention and cellular uptake of nanoparticles in tumors by controlling their aggregation behavior.	ACS nano	Liu, Xiangsheng; Chen, Yangjun; Li, Huan; Huang, Nan; Jin, Qiao; Ren, Kefeng; Ji, Jian	Effective accumulation of nanoparticles (NPs) in tumors is crucial for NP-assisted cancer diagnosis and treatment. With the hypothesis that aggregation of NPs stimulated by tumor microenvironment can be utilized to enhance retention and cellular uptake of NPs in tumors, we designed a smart NP system to evaluate the effect of aggregation on NPs' accumulation in tumor tissue. Gold nanoparticles (Au…		853
465	8855835	https://sysrev.com/p/37476/article/8855835	Enhancement of antitumor effect of radiotherapy via combination with Au@SiO2 nanoparticles targeted to tumor-associated macrophages	Journal of Industrial and Engineering Chemistry	Kim, Mi Sun; Lee, Jae Sang; Kim, Jung Eun Jae-Won E J.-W.; Kim, Jung Eun Jae-Won E J.-W.; Bok, Seoyeon; Keum, Ki Chang; Koh, Won-Gun W.-G.; Koom, Woong Sub	Tumor-associated macrophages (TAMs) exhibit the M2 phenotype and serve as critical tumor-promoting immune cells in the tumor microenvironment. As TAMs are an important target, we examined the effect of gold nanoparticles (AuNPs) with radiotherapy (RT) on M2 TAMs in tumors. We synthesized CD163 antibody-conjugated, silica-coated AuNPs (CD163-GNPs) that were specifically recognized by M2 TAMs. Bone…		853
23	8338377	https://sysrev.com/p/31994/article/8338377	Enhancement of gene expression by transcriptional activation using doxorubicin-loaded liposome/pDNA complexes	Pharmazie	Un, K; Kono, Y; Yoshida, M; Yamashita, F; Kawakami, S; Hashida, M	Gene therapy is a promising treatment option for cancers generated by mutation of oncogenes or tumor suppressor genes. The transcriptional process is activated by doxorubicin (DXR), and gene expression efficiency followed by gene transfection can be enhanced by the combination-use of DXR. Therefore, co-encapsulation of plasmid DNA (pDNA) and DXR into non-viral gene carriers can enhance gene expre…	0.921	853
28	8338537	https://sysrev.com/p/31994/article/8338537	Enhancing the effects of chemotherapy by combined macrophage-mediated photothermal therapy (PTT) and photochemical internalization (PCI)	Lasers in medical science	Nair, Rohit Kumar; Christie, Catherine; Ju, David; Shin, Diane; Pomeroy, Aftin; Berg, Kristian; Peng, Qian; Hirschberg, Henry	Light-based treatment modalities such as photothermal therapy (PTT) or photochemical internalization (PCI) have been well documented both experimentally and clinically to enhance the efficacy of chemotherapy. The main purpose of this study was to examine the cytotoxic effects of silica‚Äìgold nanoshell (AuNS)-loaded macrophage-mediated (MaNS) PTT and bleomycin BLM-PCI on monolayers of squamous ce…	0.895	853
528	8856284	https://sysrev.com/p/37476/article/8856284	Entrapping multifunctional dendritic nanoparticles into a hydrogel for local therapeutic delivery and synergetic immunochemotherapy	NANO RESEARCH	Jiang, Lei; Ding, Yang; Xue, Xialin; Zhou, Sensen; Li, Cheng; Zhang, Xiaoke; Jiang, Xiqun	Developing multifunctional nanoparticles to support new therapy models is a promising and challenging task to address the current dilemma on antitumor treatment. Herein, we incorporated multifunctional dendritic nanoparticles into a poly(D,L-lactide-co-glycolide)-poly(ethylene glycol)-poly(D,L-lactide-co-glycolide) (PLGA-PEG-PLGA) triblock copolymers thermosensitive injectable hydrogel matrix to …		853
628	8857177	https://sysrev.com/p/37476/article/8857177	Entrapping of Nanoparticles in Yeast Cell Wall Microparticles for Macrophage-Targeted Oral Delivery of Cabazitaxel.	Molecular Pharmaceutics	Ren, Tianyang; Gou, Jingxin; Sun, Wanxiao; Tao, Xiaoguang; Tan, Xinyi; Wang, Puxiu; Zhang, Yu; He, Haibing; Yin, Tian; Tang, Xing	In this work, a nano-in-micro carrier was constructed by loading polymer-lipid hybrid nanoparticles (NPs) into porous and hollow yeast cell wall microparticles (YPs) for macrophage-targeted oral delivery of cabazitaxel (CTX). The YPs, primarily composed of natural Œ≤-1,3-d-glucan, can be recognized by the apical membrane receptor, dectin-1, which has a high expression on macrophages and intestina…		853
523	8856217	https://sysrev.com/p/37476/article/8856217	Environmentally compatible bioconjugated gold nanoparticles as efficient contrast agents for inflammation-induced cancer imaging	Nanoscale research letters	Garcia, Vinicius Barreto; de Carvalho, Thais Gomes; da Silva Gasparotto, Luiz Henrique; da Silva, Heloiza Fernanda Oliveira; de Araujo, Aurigena Antunes; Guerra, Gerlane Coelho Bernardo; Schomann, Timo; Cruz, Luis J; Chan, Alan B; de Araujo Junior, Raimundo Fernandes; Oliveira da Silva, Heloiza Fernanda; de Araujo, Aurigena Antunes; Bernardo Guerra, Gerlane Coelho; Schomann, Timo; Cruz, Luis J; C…	For many cancers, early detection is the key to improve survival and reduce the morbidity, which is associated with radical resections due to late diagnosis. Here, we describe the efficiency of primary antibody-conjugated gold nanoparticles (AuNPs) to specifically target chronic inflammatory processes, specially M2 macrophages, in tissue sections of ulcerative colitis (UC) and steatohepatitis in …		853
42	8340618	https://sysrev.com/p/31994/article/8340618	Enzymatic Biodegradability of Pristine and Functionalized Transition Metal Dichalcogenide MoS2 Nanosheets	ADVANCED FUNCTIONAL MATERIALS	Kurapati, Rajendra; Muzi, Laura; de Garibay, Aritz Perez Ruiz; Russier, Julie; Voiry, Damien; Vacchi, Isabella A; Chhowalla, Manish; Bianco, Alberto	2D transition metal dichalcogenide MoS2 nanosheets are increasingly attracting interests due to their promising applications in materials science and biomedicine. However, their biocompatibility and their biodegradability have not been thoroughly studied yet. Here, the biodegradability of exfoliated pristine and covalently functionalized MoS2 (f-MoS2) is investigated. First, biodegradability of t…	0.516	853
27	8338514	https://sysrev.com/p/31994/article/8338514	Erythrocyte membrane cloaked curcumin-loaded nanoparticles for enhanced chemotherapy	Pharmaceutics	Xie, Xiaotian; Wang, Haijun; Williams, Gareth R; Yang, Yanbo; Zheng, Yongli; Wu, Junzi; Zhu, Li-Min	In this study, curcumin-loaded porous poly(lactic-co-glycolic acid) (PLGA) nanoparticles (NPs) were prepared and surface modified with red blood cell membranes (RBCM) to yield biomimetic RBCM-p-PLGA@Cur NPs. The NPs displayed a visible cell-membrane structure at their exterior and had a uniform size of 162 +/- 3 nm. In vitro studies showed that drug release from non-porous PLGA NPs was slow and t…	0.883	853
581	8856695	https://sysrev.com/p/37476/article/8856695	Erythrocyte membrane-coated arsenic trioxide-loaded sodium alginate nanoparticles for tumor therapy	Pharmaceutics	Lian, Yumei; Wang, Xuerui; Guo, Pengcheng; Li, Yichen; Raza, Faisal; Su, Jing; Qiu, Mingfeng	Arsenic trioxide (ATO) has a significant effect on the treatment of acute promyelocytic leukemia (APL) and advanced primary liver cancer, but it still faces severe side effects. Considering these problems, red blood cell membrane-camouflaged ATO-loaded sodium alginate nanoparticles (RBCM-SA-ATO-NPs, RSANs) were developed to relieve the toxicity of ATO while maintaining its efficacy. ATO-loaded so…		853
681	8857627	https://sysrev.com/p/37476/article/8857627	Erythrocyte Membrane-Wrapped pH Sensitive Polymeric Nanoparticles for Non-Small Cell Lung Cancer Therapy	Bioconjugate Chemistry	Gao, Lipeng; Wang, Hao; Nan, Lijuan; Peng, Ting; Sun, Lei; Zhou, Jinge; Xiao, Ye; Wang, Jing; Sun, Jihong; Lu, Weiyue; Zhang, Lin; Yan, Zhiqiang; Yu, Lei; Wang, Yiting; Zhou, Inge; Xiao, Ye; Wang, Jing; Sun, Jihong; Lu, Weiyue; Zhang, Lin; Yan, Zhiqiang; Yu, Lei; Wang, Yiting	The application of nano drug delivery systems (NDDSs) may enhance the effectiveness of chemotherapeutic drugs in vivo. However, the short blood circulation time and poor drug release profile in vivo are still two problems with them. Herein, by using red blood cell membrane (RBCm) wrapping and pH sensitive technology, we prepared RBCm wrapped pH sensitive poly(L-gamma-glutamylcarbocistein)-paclita…		853
507	8856043	https://sysrev.com/p/37476/article/8856043	Erythrocyte-cancer hybrid membrane-camouflaged melanin nanoparticles for enhancing photothermal therapy efficacy in tumors	Biomaterials	Jiang, Qin; Liu, Yao; Guo, Ranran; Yao, Xianxian; Sung, Seunghyun; Pang, Zhiqing; Yang, Wuli	Cell membrane coating has emerged as an intriguing biomimetic strategy to endow nanomaterials with functions and properties inherent to source cells for various biomedical applications. Hybrid membrane of different types of cells could be coated onto nanoparticle surface to achieve additional functions. Herein, we fused red blood cell (RBC) membrane together with MCF-7 cell membrane and fabricate…		853
608	8857004	https://sysrev.com/p/37476/article/8857004	Evaluating mononuclear cells as nanoparticle delivery vehicles for the treatment of breast tumors		Murton, Jaclyn K; Hu, Chelin; Ahmed, Mona M; Hathaway, Helen J; Nysus, Monique; Daniels, Tamara Anderson; Norenberg, Jeffrey P; Adolphi, Natalie L; Mohseni MH and Razeghi, M, H and Agahi	In breast cancer, certain types of circulating immune cells respond to long-range chemical signals from tumors by leaving the blood stream to actively infiltrate tumor tissue. The aim of this study was to evaluate whether immune cells could be used to deliver therapeutic nanoparticles into breast tumors in mice. Mononuclear splenocytes (MS) were harvested from donor mice, labeled with Indium-111,…		853
642	8857337	https://sysrev.com/p/37476/article/8857337	Evaluation of the antitumor immune response to C-60 fullerene	MATERIALWISSENSCHAFT UND WERKSTOFFTECHNIK	Didenko, G; Prylutska, S; Kichmarenko, Y; Potebnya, G; Prylutskyy, Y; Slobodyanik, N; Ritter, U; Scharff, P	In vitro experiments have shown that C-60 fullerenes exhibit cytotoxic effects against tumor cells and modulate the cytotoxic activity of immune cells. In vivo therapeutic experiments on the model of Lewis lung carcinoma showed that C-60 fullerenes exhibit an antimetastatic effect (reduction of metastases by 27%), which is realized by activating macrophages and stimulating the synthesis of humora…		853
544	8856409	https://sysrev.com/p/37476/article/8856409	Evaluation of the novel USPIO GEH121333 for MR imaging of cancer immune responses	CONTRAST MEDIA & MOLECULAR IMAGING	Shi, Qiaoyun; Pisani, Laura J; Lee, Yauk K; Messing, Solomon; Ansari, Celina; Bhaumik, Srabani; Lowery, Lisa; Lee, Brian D; Meyer, Dan E; Daldrup-Link, Heike E	Tumor-associated macrophages (TAM) maintain a chronic inflammation in cancers, which is associated with tumor aggressiveness and poor prognosis. The purpose of this study was to: (1) evaluate the pharmacokinetics and tolerability of the novel ultrasmall superparamagnetic iron oxide nanoparticle (USPIO) compound GEH121333; (2) assess whether GEH121333 can serve as a MR imaging biomarker for TAM; a…		853
690	8857696	https://sysrev.com/p/37476/article/8857696	Exhausting tumor associated macrophages with sialic acid-polyethyleneimine-cholesterol modified liposomal doxorubicin for enhancing sarcoma chemotherapy	International Journal of Pharmaceutics	Zheng, Huangliang; Li, Jiaqi; Wang, Mengjing; Luo, Xiang; Qiu, Qiujun; Hu, Ling; Li, Cong; Song, Yanzhi; Deng, Yihui	To overstep the dilemma of chemical drug degradation within powerful lysosomes of tumor associated macrophages (TAMs), a sialic acid-polyethylenimine-cholesterol (SA-PEI-CH) modified liposomal doxorubicin (DOX-SPCL) was designed with both TAMs targeting and smart lysosomal trafficking. The modified liposome DOX-SPCL performed particle size as 103.2 ¬± 3.1 nm and zeta potential as ‚àí4.5 ¬± 0.9 mV…		853
638	8857304	https://sysrev.com/p/37476/article/8857304	Exosomal miRNA confers chemo resistance via targeting Cav1/p-gp/M2-type macrophage axis in ovarian cancer	EBioMedicine	Kanlikilicer, P; Bayraktar, R; Denizli, M; Rashed, M H; Ivan, C; Aslan, B; Mitra, R; Karagoz, K; Bayraktar, E; Zhang, X; Rodriguez-Aguayo, C; El-Arabey, A A; Kahraman, N; Baydogan, S; Ozkayar, O; Gatza, M L; Ozpolat, B; Calin, G A; Sood, A K; Lopez-Berestein, G	Background: Circulating miRNAs are known to play important roles in intercellular communication. However, the effects of exosomal miRNAs on cells are not fully understood. Methods: To investigate the role of exosomal miR-1246 in ovarian cancer (OC) microenvironment, we performed RPPA as well as many other in vitro functional assays in ovarian cancer cells (sensitive; HeyA8, Skov3ip1, A2780 and ch…		853
512	8856078	https://sysrev.com/p/37476/article/8856078	Exosome proteomic analyses identify inflammatory phenotype and novel biomarkers in African American prostate cancer patients	Cancer medicine	Panigrahi, Gati K; Praharaj, Prakash P; Kittaka, Hiroki; Mridha, Asit R; Black, Olen M; Singh, Rakesh; Mercer, Roger; van Bokhoven, Adrie; Torkko, Kathleen C; Agarwal, Chapla; Agarwal, Rajesh; Abd Elmageed, Zakaria Y; Yadav, Harioni Hariom; Mishra, Santosh K; Deep, Gagan; Abd Ehnageed, Zakaria Y; Yadav, Harioni Hariom; Mishra, Santosh K; Deep, Gagan; Abd Elmageed, Zakaria Y; Yadav, Harioni Hariom…	African American men face a stark prostate cancer (PCa)-related health disparity, with the highest incidence and mortality rates compared to other races. Additional and innovative measures are warranted to reduce this health disparity. Here, we focused on the identification of a novel serum exosome-based ‚Äúprotein signature‚Äù for potential use in the early detection and better prognosis of PCa …		853
516	8856153	https://sysrev.com/p/37476/article/8856153	Exosomes from M1-Polarized Macrophages Enhance Paclitaxel Antitumor Activity by Activating Macrophages-Mediated Inflammation.	Theranostics	Wang, Piaopiao; Wang, Huihui; Huang, Qianqian; Peng, Can; Yao, Liang; Chen, Hong; Qiu, Zhen; Wu, Yifan; Wang, Lei; Chen, Weidong	Objective: Exosomes (Exos) are membrane-encased vesicles derived by nearly all cell types for intercellular communication and regulation. They also received attention for their use as natural therapeutic platforms and drug delivery system. Classically activated M1 macrophages suppress tumor growth by releasing pro-inflammatory factors. This study investigated the suitability of M1-exosomes (M1-Ex…		853
591	8856826	https://sysrev.com/p/37476/article/8856826	Exosomes from M1-Polarized Macrophages Potentiate the Cancer Vaccine by Creating a Pro-inflammatory Microenvironment in the Lymph Node	Molecular Therapy	Cheng, Lifang; Wang, Yuhua; Huang, Leaf	Exosomes are small membrane-bound vesicular particles generated by most cells for intercellular communication and regulation. During biogenesis, specific lipids, RNAs, proteins, and carbohydrates are enriched and packaged into the vesicles so that the exosomal contents reflect not only the source but also the physiological conditions of the parental cells. These exosomes transport materials or si…		853
587	8856769	https://sysrev.com/p/37476/article/8856769	Exploiting cellular delivery of conjugated polymer nanoparticles for improved photodynamic therapy in a 3D glioblastoma model		Ibarra, L E; Beaug√©, L; Chesta, C A; Rivarola, V A; Palacios, R E; Beauge, L; Chesta, C A; Rivarola, V A; Palacios, R E; Hasan, T	Photodynamic Therapy (PDT) has recently gain attention as alternative treatment of Central Nervous System (CNS) cancer diseases, due to the demonstration of successfully elimination of gliomas in patients. The implementation of PDT for brain tumors, and especially glioblastoma (GBM), has already been approved in some countries. Due to their superb light absorption and photostability conjugated po…		853
593	8856830	https://sysrev.com/p/37476/article/8856830	Exploiting gelatin nanocarriers in the pulmonary delivery of methotrexate for lung cancer therapy	European Journal of Pharmaceutical Sciences	Abdelrady, Hend; Hathout, Rania M; Osman, Rihab; Saleem, Imran; Mortada, Nahed D	Gelatin has many merits that encourage its use in the pulmonary delivery of anticancer drugs. It is a biodegradable denatured protein which possesses several functional groups that could be modified. Additionally, it has balanced hydrophilic and hydrophobic characters, which facilitate the loading of chemotherapeutic agents. Accordingly, the purpose of the current work was to exploit this valuabl…		853
550	8856459	https://sysrev.com/p/37476/article/8856459	Exploiting macrophages as targeted carrier to guide nanoparticles into glioma	Oncotarget	Pang, Liang; Qin, Jing; Han, Limei; Zhao, Wenjie; Liang, Jianming; Xie, Zhongyi; Yang, Pei; Wang, Jianxin	The restriction of anti-cancer drugs entry to tumor sites in the brain is a major impediment to the development of new strategies for the treatment of glioma. Based on the finding that macrophages possess an intrinsic homing property enabling them to migrate to tumor sites across the endothelial barriers in response to the excretion of cytokines/chemokines in the diseased tissues, we exploited ma…		853
34	8338966	https://sysrev.com/p/31994/article/8338966	Exploiting the protein corona: coating of black phosphorus nanosheets enables macrophage polarization via calcium influx	Nanoscale	Mo, Jianbin; Xu, Yun; Wang, Xiuxiu; Wei, Wei; Zhao, Jing	Black phosphorus nanosheets (BPNSs) have substantially promoted biomedical nanotechnology due to their unique photothermal and chemotherapeutic properties. However, there is still a limited molecular understanding of the effects of bio-nano interfaces on BPNSs and the subsequent impacts on physiological systems. Here, it is shown that black phosphorus-corona complexes (BPCCs) could function as im…	0.419	853
500	8855987	https://sysrev.com/p/37476/article/8855987	Exploration of Zinc Oxide Nanoparticles as a Multitarget and Multifunctional Anticancer Nanomedicine	ACS APPLIED MATERIALS & INTERFACES	Wang, Jiao; Lee, Jung Seok; Kim, Dongin; Zhu, Lin	Because of the complexity of cancer, an ideal anticancer strategy is better to target both cancer cells and the tumor microenvironment. In this study, for the first time, we demonstrated that zinc oxide nanoparticles (ZnO NPs) were able to target multiple cell types of cancer, including cancer cells, cancer stem cells (CSCs), and macrophages, and simultaneously perform several key functions, incl…		853
567	8856572	https://sysrev.com/p/37476/article/8856572	Extracellular vesicles from metastatic rat prostate tumors prime the normal prostate tissue to facilitate tumor growth	Scientific Reports	Halin Bergstr√∂m, S; H√§ggl√∂f, C; Thysell, E; Bergh, A; Wikstr√∂m, P; Lundholm, M	Accumulating data indicates that tumor-derived extracellular vesicles (EVs) are responsible for tumor-promoting effects. However, if tumor EVs also prepare the tumor-bearing organ for subsequent tumor growth, and if this effect is different in low and high malignant tumors is not thoroughly explored. Here we used orthotopic rat Dunning R-3327 prostate tumors to compare the role of EVs from fast g…		853
441	8855671	https://sysrev.com/p/37476/article/8855671	Fabrication and Cytotoxicity of Fucoidan-Cisplatin Nanoparticles for Macrophage and Tumor Cells.	Materials (Basel, Switzerland)	Hwang, P.-A. Pai-An; Lin, X.-Z. Xiao-Zhen; Kuo, Ko-Liang; Hsu, Fu-Yin	Fucoidan, an anionic, sulfated polysaccharide from brown seaweed, is known to exhibit antitumor and immunomodulatory functions. To develop an immune protection and chemotherapeutic agent, fucoidan-cisplatin nanoparticles (FCNPs) were designed. FCNPs were prepared by mixing cisplatin with fucoidan solution or fucoidan with cisplatin solution, followed by dialysis to remove trace elements. The nano…		853
26	8338404	https://sysrev.com/p/31994/article/8338404	Fabrication of fluorescent labeled ginseng polysaccharide nanoparticles for bioimaging and their immunomodulatory activity on macrophage cell lines	INTERNATIONAL JOURNAL OF BIOLOGICAL MACROMOLECULES	Akhter, Kazi Farida; Mumin, Md Abdul; Lui, Edmund M K; Charpentier, Paul A	Polysaccharides are a major active component of American ginseng root showing various biological activities including anti-carcinogenic, anti-aging, immunostimulatory and antioxidant effects. Although their biological activity has been reported by several groups, no research has explored their cellular uptake and biodistribution, owing to the lack of suitable detection techniques in living cells.…	0.864	853
584	8856728	https://sysrev.com/p/37476/article/8856728	Feasibility study of dual-targeting paclitaxel-loaded magnetic liposomes using electromagnetic actuation and macrophages	Sensors and Actuators, B: Chemical	Nguyen, V D; Han, J; Go, G; Zhen, J; Zheng, S; Le, V H; Park, J.-O.; Park, S	This work aims to develop a novel electromagnetic and macrophage-mediated drug delivery system to transport anticancer drug (Paclitaxel, PTX)-encapsulated magnetic liposomes (PTX-MLPs) to tumors. The PTX-MLPs are engulfed into macrophages by phagocytosis of murine macrophages (J774A1). Therefore, the macrophages with PTX-MLPs can be dually targeted both by an external electromagnetic field and by…		853
509	8856052	https://sysrev.com/p/37476/article/8856052	Ferrimagnetic Vortex Nanoring-Mediated Mild Magnetic Hyperthermia Imparts Potent Immunological Effect for Treating Cancer Metastasis	ACS NANO	Liu, Xiaoli; Zheng, Jianjun; Sun, Wei; Zhao, Xiao; Li, Yao; Gong, Ningqiang; Wang, Yanyun; Ma, Xiaowei; Zhang, Tingbin; Zhao, Ling-Yun; Hou, Yayi; Wu, Zhibing; Du, Yang; Fan, Haiming; Tian, Jie; Liang, Xing-Jie	Cancer metastasis is a serious concern and a major reason for treatment failure. Herein, we have reported the development of an effective and safe nanotherapeutic strategy that can eradicate primary tumors, inhibit metastasizing to lung, and control the metastasis and growth of distant tumors. Briefly, ferrimagnetic vortex-domain iron oxide nanoring (FVIO)-mediated mild magnetic hyperthermia caus…		853
44	8341098	https://sysrev.com/p/31994/article/8341098	Ferumoxytol and CpG oligodeoxynucleotide 2395 synergistically enhance antitumor activity of macrophages against NSCLC with EGFR(L858R/T790M) mutation	INTERNATIONAL JOURNAL OF NANOMEDICINE	Wang, Guoqun; Zhao, Jiaojiao; Zhang, Meiling; Wang, Qian; Chen, Bo; Hou, Yayi; Lu, Kaihua	Purpose: Drug resistance is a major challenge for epidermal growth factor receptor (EGFR)-tyrosine kinase inhibitors (TKIs) treatment of lung cancer. Ferumoxytol (FMT) drives macrophage (M Phi) transformation towards a M1-like phenotype and thereby inhibits tumor growth. CpG oligodeoxynucleotide 2395 (CpG), a toll-like receptor 9 (TLR9) agonist, is an effective therapeutic agent to induce antican…	0.903	853
626	8857154	https://sysrev.com/p/37476/article/8857154	Findings questioning the involvement of Sigma-1 receptor in the uptake of anisamide-decorated particles	Journal of Controlled Release	Dasargyri, Athanasia; Hervella, Pablo; Christiansen, Ailsa; Proulx, Steven T; Detmar, Michael; Leroux, Jean-Christophe J.-C.	Anisamide is a small benzamide previously suggested as a tumor-targeting ligand for nanocarriers and it has been shown to enhance tumor uptake in vitro as well as in vivo when grafted on the nanoparticle surface. Anisamide has been hypothesized to interact with the Sigma-1 receptor, based on the binding of larger benzamides, which contain anisamide in their structure, to this receptor. However, t…		853
585	8856739	https://sysrev.com/p/37476/article/8856739	Fluorine-19 magnetic resonance imaging and positron emission tomography of tumor-associated macrophages and tumor metabolism	Contrast Media and Molecular Imaging	Shin, S H; Park, S H; Kang, S H; Kim, S W; Kim, M; Kim, D	The presence of tumor-associated macrophages (TAMs) is significantly associated with poor prognosis of tumors. Currently, magnetic resonance imaging- (MRI-) based TAM imaging methods that use nanoparticles such as superparamagnetic iron oxide and perfluorocarbon nanoemulsions are available for quantitative monitoring of TAM burden in tumors. However, whether MRI-based measurements of TAMs can be …		853
639	8857306	https://sysrev.com/p/37476/article/8857306	Folate receptor-targeted RNAi nanoparticles for silencing STAT3 in tumor-associated macrophages and tumor cells	Nanomedicine : nanotechnology, biology, and medicine	Chen, Jing; Dou, Yushun; Tang, Yue; Zhang, Xinru	We developed a STAT3 silencing siRNA to both tumor cells and M2 macrophages. The dual-targeting system prepared by electronic self-assembly was composed of folic acid-conjugated carboxymethyl chitosan for targeting and cationic chitosan derivatives for siRNA package. The effects of siRNA delivery was investigated in M2 macrophages and Lewis lung cancer cells (LLC). Due to the enhanced delivery ef…		853
640	8857309	https://sysrev.com/p/37476/article/8857309	Folate-conjugated liposomes preferentially target macrophages associated with ovarian carcinoma	Cancer letters	Turk, Mary Jo; Waters, David J; Low, Philip S	The folate receptor (FR) is overexpressed on many epithelial cancers and has been exploited for targeted delivery of folate-linked liposomes to cancer cells in vitro. The present studies investigate the distribution of folate-targeted liposomes in a FR(+) mouse model of ovarian cancer. According to flow cytometric analysis, folate-conjugation of liposomes significantly enhanced their uptake into …		853
653	8857419	https://sysrev.com/p/37476/article/8857419	Folate-modified lipoplexes delivering the interleukin-12 gene for targeting colon cancer immunogene therapy	Journal of Biomedical Nanotechnology	Luo, Min; Liang, Xiao; Luo, S.-T. Shun-Tao; Wei, Xia-Wei X.-W.; Liu, Ting; Ren, Jun; Ma, C.-C. Cui-Cui; Yang, Yu-Han; Wang, Bi-Lan; Liu, Li; Song, Xiang-Rong X.-R.; He, Zhi-Yao Z.-Y.; Wei, Yu-Quan	The incidence and mortality rate of colorectal cancer increase every year, making it a serious threat to human health. Targeted immunogene therapy is a novel method of treating this type of cancer. Colon cancer overexpresses folate receptor alpha (FR alpha) and folate-modified liposomes for colon cancer immunogene therapy may suppress tumor growth effectively. In this study, F-PLP/pIL12, an FR al…		853
545	8856415	https://sysrev.com/p/37476/article/8856415	Folic acid-conjugated amphiphilic alternating copolymer as a new active tumor targeting drug delivery platform	Drug design, development and therapy	Li, Xia; Szewczuk, Myron R; Malardier-Jugroot, Cecile	Targeted drug delivery using polymeric nanostructures is an emerging cancer research area, engineered for safer, more efficient, and effective use of chemotherapeutic drugs. A pH-responsive, active targeting delivery system was designed using folic acid functionalized amphiphilic alternating copolymer poly(styrene-alt-maleic anhydride) (FA-DABA-SMA) via a biodegradable linker 2,4-diaminobutyric a…		853
562	8856510	https://sysrev.com/p/37476/article/8856510	Folic-Acid-Functionalized Graphene Oxide Nanocarrier: Synthetic Approaches, Characterization, Drug Delivery Study, and Antitumor Screening	ACS APPLIED NANO MATERIALS	de Sousa, Marcelo; Visani de Luna, Luis Augusto; Fonseca, Leandro Carneiro; Giorgio, Selma; Alves, Oswaldo Luiz	In this work, we developed and screened the potential antitumor activity of a nanocarrier based on graphene oxide (GO) and folic acid (FA) for the delivery of chemotherapy drugs. GO was synthesized by the graphite exfoliation process. FA was linked to PEG (4,7,10-trioxa-1,13-tridecanediamine) to form FA PEG, followed by coupling to the GO surface. Camptothecin (CPT) was further adsorbed on GO for…		853
621	8857088	https://sysrev.com/p/37476/article/8857088	Fructose-coated nanoparticles: a promising drug nanocarrier for triple-negative breast cancer therapy	Chemical Communications	Zhao, Jiacheng; Babiuch, Krzysztof; Lu, Hongxu; Dag, Aydan; Gottschaldt, Michael; Stenzel, Martina H	Fructose transporter GLUT5 is overexpressed in breast cancer cell lines, but not in healthy tissue. Micelles based on fructose, which were found to be low fouling, showed a high uptake by breast cancer cells (MCF-7 and MDA-MB-231 cells), but only negligible uptake by macrophages.		853
35	8339143	https://sysrev.com/p/31994/article/8339143	Functional characterization of biodegradable nanoparticles as antigen delivery system	JOURNAL OF EXPERIMENTAL & CLINICAL CANCER RESEARCH	Petrizzo, A; Conte, C; Tagliamonte, M; Napolitano, M; Bifulco, K; Carriero, V; De Stradis, A; Tornesello, M L; Buonaguro, F M; Quaglia, F; Buonaguro, L	Background: Peptide based vaccines may suffer from limited stability and inefficient delivery to professional antigen-presenting cells (APCs), such as dendritic cells (DCs). In order to overcome such limitations, several types of biodegradable nanoparticles (NPs) have been developed as carrier system for antigens. The present study describes for the first time the extensive biological characteriz…	0.671	853
589	8856785	https://sysrev.com/p/37476/article/8856785	Gadolinium chloride augments tumor-specific imaging of targeted quantum dots in vivo	ACS nano	Diagaradjane, Parmeswaran; Deorukhkar, Amit; Gelovani, Juri G; Maru, Dipen M; Krishnan, Sunil	Nonspecific sequestration of nanoparticles by the reticulo-endothelial system (RES) results in the degradation of image quality of nanoparticle-based imaging. We demonstrate that gadolinium chloride (GdCl3) pretreatment inactivates RES macrophages, thereby increasing circulatory time and amplifying the tumor-specific signal of conjugated nanoparticles in vivo. The experimental results were valida…		853
508	8856050	https://sysrev.com/p/37476/article/8856050	Gd-metallofullerenol drug delivery system mediated macrophage polarization enhances the efficiency of chemotherapy	Journal of Controlled Release	Tang, Jinglong; Zhang, Ruirui; Guo, Mengyu; Zhou, Huige; Zhao, Yuliang; Liu, Ying; Wu, Yan; Chen, Chunying	Treatment of solid tumors by chemotherapy is usually failed in clinical because of its low effectiveness and side effects. Stimulation of immune system in vivo to fight cancer has been proved to be a pleasant complementary to systemic chemotherapy. Herein, we have developed a combination cancer therapy strategy by using polymer nanoparticles to deliver Gd-metallofullerenol and doxorubicin simulta…		853
661	8857492	https://sysrev.com/p/37476/article/8857492	Gd@C82(OH)22 nanoparticles constrain macrophages migration into tumor tissue to prevent metastasis.	Journal of nanoscience and nanotechnology	Song, Yan; Jin, Junjiang; Li, Juan; He, Rui; Zhang, Mingyi; Chang, Yanan; Chen, Kui; Wang, Ying; Sun, Baoyun; Xing, Gengmei	Macrophages can be recruited to tumor tissues and play a supportive role in the invasion microenvironment. Since nanoparticles can be easily endocytosed by this kind of cell, the advances in nanotechnology offer a new sight to target macrophages in tumor tissues for diminishing harmful phenotypes. In the xenograft mouse model, we found that metallofullerol Gd@C-82(OH)(22) can not only reduced the…		853
664	8857520	https://sysrev.com/p/37476/article/8857520	Gemcitabine nanoparticles promote antitumor immunity against melanoma	Biomaterials	Zhang, Yuan; Bush, Xin; Yan, Bingfang; Chen, Justin A	Myeloid-derived suppressor cells (MDSCs) promote tumor-mediated immunosuppression and cancer progression. Gemcitabine (Gem) is a MDSC-depleting chemotherapeutic agent; however, its clinical use is hampered by its drug resistance and inefficient in vivo delivery. Here we describe a strategy to formulate a Gem analogue gemcitabine monophosphate (GMP) into a lipid-coated calcium phosphate (LCP) nano…		853
513	8856100	https://sysrev.com/p/37476/article/8856100	Genetic programming of macrophages to perform anti-tumor functions using targeted mRNA nanocarriers	Nature communications	Zhang, F; Parayath, N N; Ene, C I; Stephan, S B; Koehne, A L; Coon, M E; Holland, E C; Stephan, M T; Ene I, C; Stephan, S B; Koehne, A L; Coon, M E; Holland, E C; Stephan, M T	Tumor-associated macrophages (TAMs) usually express an M2 phenotype, which enables them to perform immunosuppressive and tumor-promoting functions. Reprogramming these TAMs toward an M1 phenotype could thwart their pro-cancer activities and unleash anti-tumor immunity, but efforts to accomplish this are nonspecific and elicit systemic inflammation. Here we describe a targeted nanocarrier that can…		853
598	8856897	https://sysrev.com/p/37476/article/8856897	Ginseng-derived nanoparticles alter macrophage polarization to inhibit melanoma growth	JOURNAL FOR IMMUNOTHERAPY OF CANCER	Cao, Meng; Yan, Huaijiang; Han, Xuan; Weng, Ling; Wei, Qingyun; Sun, Xiaoyan; Lu, Wuguang; Wei, Qingyun; Ye, Juan; Cai, Xueting; Hu, Chunping; Yin, Xiaoyang; Cao, Peng	Background It is unclear whether plant-derived extracellular vesicles (EVs) can mediate interspecies communication with mammalian cells. Tumor-associated macrophages (TAMs) display a continuum of different polarization states between tumoricidal M1 phenotype and tumor-supportive M2 phenotypes, with a lower M1/M2 ratio correlating with tumor growth, angiogenesis and invasion. We investigated wheth…		853
623	8857095	https://sysrev.com/p/37476/article/8857095	Glucuronate-modified, long-circulating liposomes for the delivery of anticancer agents.	Methods in Enzymology	Oku, Naoto; Namba, Yukihiro	Liposomes are useful as drug carriers in drug delivery systems, especially for drugs with severe side effects such as antitumor agents. The conventional formulations of liposomes are opsonized by plasma proteins in the bloodstream and trapped in the reticuloendothelial system (RES). Therefore, liposomes with reduced opsonization are expected to have prolonged circulation and to accumulate in tumo…		853
559	8856495	https://sysrev.com/p/37476/article/8856495	Glutathione-loaded poly(isobutylcyanoacrylate) nanoparticles and liposomes: comparative effects in murine erythroleukaemia and macrophage-like cells	STP PHARMA SCIENCES	Gate, L; Vauthier, C; Couvreur, P; Tew, K D; Tapiero, H	Glutathione depletion has been related to various pathologies including cancer and neurological and cardiovascular diseases. Its bioavailability is highly limited due to its poor cellular uptake and rapid turnover. In recent decades, various nanoparticular vectors have been developed to increase the bioavailability of therapeutic drugs. In the present work, glutathione (GSH) was loaded into poly(…		853
669	8857578	https://sysrev.com/p/37476/article/8857578	Glutathione-sensitive hollow mesoporous silica nanoparticles for controlled drug delivery	Journal of Controlled Release	Hadipour Moghaddam, S P; Yazdimamaghani, M; Ghandehari, H	Tunable glutathione (GSH)-sensitive hollow mesoporous silica nanoparticles (HMSiO 2 NPs) were developed using a structural difference-based selective etching strategy. These organosilica hollow nanoparticles contained disulfide linkages (S-S) in the outer shell which were degraded by GSH. The particles were compared with their nonGSH-sensitive tetraethyl orthosilicate (TEOS) HMSiO 2 counterparts …		853
21	8338344	https://sysrev.com/p/31994/article/8338344	Glycocalyx-Mimicking Nanoparticles for Stimulation and Polarization of Macrophages via Specific Interactions	SMALL	Su, Lu; Zhang, Weiyi; Wu, Xiulong; Zhang, Yufei; Chen, Xi; Liu, Guangwei; Chen, Guosong; Jiang, Ming	Malignant tumors develop multiple mechanisms to impair and escape from antitumor immune responses, of which tumor-associated macrophages that often show immunosuppressive phenotype (M2), play a critical role in tumor-induced immunosuppression. Therefore, strategies that can reverse M2 phenotype and even enhance immune-stimulation function of macrophage would benefit tumor immunotherapy. In this p…	0.797	853
570	8856585	https://sysrev.com/p/37476/article/8856585	Glycocalyx-Mimicking Nanoparticles Improve Anti-PD-L1 Cancer Immunotherapy through Reversion of Tumor-Associated Macrophages	Biomacromolecules	Zhang, Yufei; Wu, Libin; Li, Zhen; Zhang, Weiyi; Luo, Feifei; Chu, Yiwei; Chen, Guosong	Immune checkpoint blockade by anti-PD-L1 monoclonal antibody (alphaPD-L1) has achieved unprecedented clinical benefits in certain cancers, whereas the therapeutic efficacy is often hindered by immunosuppressive tumor microenvironment mediated by tumor-associated macrophages (TAMs), which leads to innate resistance to this approach. To improve checkpoint blockade efficacy, the amphiphilic diblock …		853
29	8338611	https://sysrev.com/p/31994/article/8338611	Glycol chitosan-based nanogel as a potential targetable carrier for siRNA	Macromolecular Bioscience	Pereira, Paula; Morgado, Daniela; Crepet, Agnes; David, Laurent; Gama, Francisco M	A self-assembled glycol chitosan nanogel (GC) is synthesized by chemically grafting hydrophobic chains onto a polysaccharide, which is comprehensively characterized. The obtained macromolecular micelle is decorated with folate-conjugated poly(ethylene glycol) (PEG) (GCFA). An average size distribution of 250 and 200nm is observed, respectively for the GC and GCFA nanogels. Differential cell local…	0.516	853
549	8856450	https://sysrev.com/p/37476/article/8856450	Glycopeptide Nanoconjugates Based on Multilayer Self-Assembly as an Antitumor Vaccine	BIOCONJUGATE CHEMISTRY	Liu, Yan-Fang Y.-F.; Sun, Zhan-Yi Z.-Y.; Chen, Pu-Guang; Huang, Zhi-Hua Z.-H.; Gao, Yue; Shi, Lei; Zhao, Yu-Fen; Chen, Y.-X. Yong-Xiang; Li, Yan-Mei Y.-M.	Antitumor vaccine, which is promising for tumor therapy, has been extensively studied. Some encouraging results of chemically synthetic vaccine designs based on the tumor-associated antigen mucin 1 have been achieved. However, some shortcomings such as low efficiency and difficult purification restrict their clinical application. To overcome these difficulties, we designed a novel antitumor vacci…		853
606	8856983	https://sysrev.com/p/37476/article/8856983	Gold Nanoparticle Delivery of Modified CpG Stimulates Macrophages and Inhibits Tumor Growth for Enhanced Immunotherapy	PLOS ONE	Lin, Adam Yuh; Almeida, Joao Paulo Mattos; Bear, Adham; Liu, Nathan; Luo, Laureen; Foster, Aaron Edward; Drezek, Rebekah Anna; Mattos Almeida, J P; Bear, Adham; Liu, Nathan; Luo, Laureen; Foster, Aaron Edward; Drezek, Rebekah Anna	Gold nanoparticle accumulation in immune cells has commonly been viewed as a side effect for cancer therapeutic delivery; however, this phenomenon can be utilized for developing gold nanoparticle mediated immunotherapy. Here, we conjugated a modified CpG oligodeoxynucleotide immune stimulant to gold nanoparticles using a simple and scalable self-assembled monolayer scheme that enhanced the functi…		853
31	8338665	https://sysrev.com/p/31994/article/8338665	Gold nanoparticles and ions - friends or foes? As they are seen by human cells U-937 and HL-60	JOURNAL OF EXPERIMENTAL NANOSCIENCE	Barbasz, Anna; Oƒáwieja, M; Ocwieja, Magdalena	Gold nanoparticles (AuN) are one of the most investigated nanomaterials, finding numerous applications from medicine to industry. AuN were obtained by reduction of gold salts using tannic acid as a reducing agent. To detach the impact of AuN onto cells of two lines human monocytic cells (U-937) and human promyelocytic leukaemia cells (HL-60), the effects of postreaction residues (of effluent from…	0.589	853
636	8857270	https://sysrev.com/p/37476/article/8857270	Gold Nanoparticles with Selective Antileukemic Activity In Vitro and In Vivo Target Mitochondrial Respiration	ADVANCED THERAPEUTICS	Gaiser, Ann-Kathrin; Hafner, Susanne; Schmiech, Michael; Buchele, Berthold; Schafer, Patrick; von Arnim, Christine A; Calzia, Enrico; Feuring-Buske, Michaela; Buske, Christian; Vick, Binje; Jeremias, Irmela; Syrovets, Tatiana; Simmet, Thomas	This study explores biocompatible amino-functionalized gold nanoparticles (Au-NH2) as nanotherapeutics for the selective eradication of leukemia cells, elucidates the mechanism of cytotoxicity, and it confirms in vivo efficacy of the engineered nanomaterial. Au-NH2 trigger apoptotic cell death of myeloid leukemia cell lines and primary acute myeloid leukemia (AML) cells by i) inhibition of mitoch…		853
684	8857636	https://sysrev.com/p/37476/article/8857636	Gold-manganese oxide nanocomposite suppresses hypoxia and augments pro-inflammatory cytokines in tumor associated macrophages	International Immunopharmacology	Nath, Anupam; Pal, Ramkrishna; Singh, Leichombam Mohindro; Saikia, Himadri; Rahaman, Hasimur; Ghosh, Sujit Kumar; Mazumder, Ritwik; Sengupta, Mahuya	The tumor microenvironment, essentially hypoxic, is sustained by the hypoxia inducing factor (HIF), released from the pro-tumorigenic tumor associated macrophages (TAMs), functionally identical to the M2 phenotype macrophages. Stability of HIF mainly depends on molecular oxygen and an iron-dependent enzyme prolyl hydroxylase, while its activity may be inhibited by high levels of reactive oxygen s…		853
600	8856917	https://sysrev.com/p/37476/article/8856917	Grapefruit-derived nanovectors deliver miR-18a for treatment of liver metastasis of colon cancer by induction of M1 macrophages.	Oncotarget	Teng, Yun; Mu, Jingyao; Hu, Xin; Samykutty, Abhilash; Zhuang, Xiaoying; Deng, Zhongbin; Zhang, Lifeng; Cao, Pengxiao; Yan, Jun; Miller, Donald; Zhang, H.-G. Huang-Ge	Liver metastasis accounts for many of the cancer deaths in patients. Effective treatment for metastatic liver tumors is not available. Here, we provide evidence for the role of miR-18a in the induction of liver M1 (F4/80+interferon gamma (IFNŒ≥)+IL-12+) macrophages. We found that miR-18a encapsulated in grapefruit-derived nanovector (GNV) mediated inhibition of liver metastasis that is dependent …		853
633	8857223	https://sysrev.com/p/37476/article/8857223	Graphene oxide dispersed supramolecular hydrogel capped benign green silver nanoparticles for anticancer, antimicrobial, cell attachment and intracellular imaging applications	Journal of Molecular Liquids	Ghosh, D; Dhibar, S; Dey, A; Mukherjee, S; Joardar, N; Babu, S P Sinha; Dey, B	Graphene oxide (GO) nanosheets dispersed a supramolecular hydrogel network (GOSHGel) has been achieved. The microstructures of GO dispersed hydrogels are investigated. Our previously reported a benign supramolecular hydrogel (SHGel) was used and mixed with exfoliated monolayers of GO to offer GOSHGel through several interplaying non-covalent type supramolecular interactions. The GOSHGel was emplo…		853
538	8856376	https://sysrev.com/p/37476/article/8856376	Graphene oxide functionalized with chitosan based nanoparticles as a carrier of siRNA in regulating Bcl-2 expression on Saos-2 & MG-63 cancer cells and its inflammatory response on bone marrow derived cells from mice	Materials science & engineering. C, Materials for biological applications	Saravanabhavan, Shanmuga Sundar; Rethinasabapathy, Muruganantham; Zsolt, Sarang; Kalambettu, Aravind Bhat; Elumalai, Sundaravadivel; Janakiraman, Manokaran; Huh, Yun Suk; Natesan, Balasubramanian	Presently, quite a lot of research that are being carried out to find a potential cure for cancer and many had made to clinical trial stage as well. In the present study, we focus on use of a novel graphene oxide functionalized chitosan nanoparticle targeting Saos-2 and MG-63 osteosarcoma cells. The graphene oxide chitosan nanoparticles were loaded with siRNA, studied for in vitro release with va…		853
552	8856465	https://sysrev.com/p/37476/article/8856465	Graphene Oxide Induced Perturbation to Plasma Membrane and Cytoskeletal Meshwork Sensitize Cancer Cells to Chemotherapeutic Agents	ACS NANO	Zhu, Jianqiang; Xu, Ming; Gao, Ming; Zhang, Zhihong; Xu, Yong; Xia, Tian; Liu, Sijin	The outstanding physicochemical properties endow graphene materials (e.g., graphene oxide, GO) with beneficial potentials in diverse biomedical fields such as bioimaging, drug delivery, and biomolecular detection. GO recently emerged as a chemosensitizer; however, the detailed molecular basis underlying GO-conducted sensitization and corresponding biological effects are still elusive. Based on ou…		853
548	8856439	https://sysrev.com/p/37476/article/8856439	Graphitic carbon nitride quantum dots as analytical probe for viewing sialic acid on the surface of cells and tissues	Analytica Chimica Acta	Zhang, Mo; Wang, Qing; Xu, Yupin; Guo, Lei; Lai, Zhizhen; Li, Zhili	The abnormal expression of sialic acids (SAs) on cells and tissues is closely related to various pathophysiological states. Here we applied phenylboronic acid (PBA) functionalized graphitic carbon nitride fluorescent quantum dots (PCQDs) with sizes from 3 to 5nm in efficient and selective labeling SAs on the surface of living cells and tissues. With abundant PBA in their structure, the water solu…		853
546	8856427	https://sysrev.com/p/37476/article/8856427	HA-coated chitosan nanoparticles for CD44-mediated nucleic acid delivery	Macromolecular bioscience	Almalik, Abdulaziz; Day, Philip J; Tirelli, Nicola	CD44, the main receptor of hyaluronic acid (HA), is overexpressed in several pathological conditions and therefore can be seen as an interesting target for therapeutic intervention. Here, an approach using HA-coated chitosan (CS)-triphosphate (TPP) nanoparticles is investigated, using CS with different molecular weight (25 and 684kDa), which influences HA presentation, and enzymatic and pH stabil…		853
666	8857538	https://sysrev.com/p/37476/article/8857538	Harnessing the cross-talk between tumor cells and tumor-associated macrophages with a nano-drug for modulation of glioblastoma immune microenvironment.	Journal of controlled release : official journal of the Controlled Release Society	Li, Tong-Fei; Li, Ke; Wang, Chao; Liu, Xin; Wen, Yu; Xu, Yong-Hong; Zhang, Quan; Zhao, Qiu-Ya; Shao, Ming; Li, Yan-Ze; Han, Min; Komatsu, Naoki; Zhao, Li; Chen, Xiao	Glioblastoma (GBM) is the most frequent and malignant brain tumor with a high mortality rate. The presence of a large population of macrophages (Mphi) in the tumor microenvironment is a prominent feature of GBM and these so-called tumor-associated Mphi (TAM) closely interact with the GBM cells to promote the survival, progression and therapy resistance of the GBM. Various therapeutic strategies h…		853
535	8856347	https://sysrev.com/p/37476/article/8856347	Hepatic Tumor Metastases Cause Enhanced PEGylated Liposome Uptake by Kupffer Cells	BIOLOGICAL & PHARMACEUTICAL BULLETIN	Ukawa, Masami; Fujiwara, Yukako; Ando, Hidenori; Shimizu, Taro; Ishida, Tatsuhiro	Kupffer cells in livers bearing tumor metastases were found to have promoted tumor invasion and exacerbated the metastasis. This implies that the function of Kupffer cells might differ between animals bearing hepatic metastases and those that are healthy. Kupffer cells are considered responsible for the accumulation of liposomes in the liver. In this study, we hypothesized that the alteration in …		853
617	8857076	https://sysrev.com/p/37476/article/8857076	Hepatocyte targeting using pegylated asialofetuin-conjugated liposomes	Journal of Drug Targeting	Detampel, Pascal; Witzigmann, Dominik; Krahenbuhl, Stephan; Huwyler, Joerg Jorg; Kr√§henb√ºhl, S; Huwyler, Joerg Jorg; Kraehenbuehl, Stephan; Huwyler, Joerg Jorg	Background and purpose: The hepatocyte asialoglycoprotein receptor mediates uptake of desiaylated glycoproteins by receptor-mediated endocytosis. This work explores a hepatocyte-specific targeting strategy using asialofetuin (AF) covalently coupled to pegylated liposomes. Methods: AF was conjugated to the distal end of polyethylene glycol-functionalized phospholipids. Chemical modification of AF …		853
629	8857183	https://sysrev.com/p/37476/article/8857183	Heterogeneity of macrophage infiltration and therapeutic response in lung carcinoma revealed by 3D organ imaging	Nature Communications	Cuccarese, Michael F; Dubach, J Matthew; Pfirschke, Christina; Engblom, Camilla; Garris, Christopher; Miller, Miles A; Pittet, Mikael J; Weissleder, Ralph	Involvement of the immune system in tumour progression is at the forefront of cancer research. Analysis of the tumour immune microenvironment has yielded a wealth of information on tumour biology, and alterations in some immune subtypes, such as tumour-associated macrophages (TAM), can be strong prognostic indicators. Here, we use optical tissue clearing and a TAM-targeting injectable fluorescent…		853
539	8856381	https://sysrev.com/p/37476/article/8856381	High-Performance Worm-like Mn-Zn Ferrite Theranostic Nanoagents and the Application on Tumor Theranostics	ACS applied materials & interfaces	Sun, Yuxiang; Yan, Caiyun; Xie, Jun; Yan, Dan; Hu, Ke; Huang, Shengxin; Liu, Jianping; Zhang, Yu; Gu, Ning; Xiong, Fei	Previous reports from our team revealed the significant potential advantage of Mn-Zn ferrite nanoparticles (NPs) in magnetic resonance imaging (MRI), whereas anisotropic NPs reportedly increased the blood circulation time of nanocarriers. Thus, anisotropic Mn-Zn ferrite displayed a huge potential in cancer synchronous diagnosis and treatment, that is, enhanced MRI observation was performed simult…		853
32	8338690	https://sysrev.com/p/31994/article/8338690	Highly selective in-vivo imaging of tumor as an inflammation site by ROS detection using hydrocyanine-conjugated, functional nano-carriers	Journal of Controlled Release	Kim, Ja-Young; Choi, Won Il; Kim, Young Ha; Tae, Giyoong	Previously, the optical imaging of chitosan-functionalized, Pluronic-based nano-carriers by Cy5.5 conjugation revealed a good tumor targeting characteristic of the nano-carriers in vivo [J. Control. Release, 147 (2010) 109-117]. However, in spite of the relatively strong signal from tumor site, they also showed strong fluorescence signals from other organs, especially liver. Thus, for the detecti…	0.711	853
452	8855749	https://sysrev.com/p/37476/article/8855749	Highly tumor-specific DNA nanostructures discovered by in vivo screening of a nucleic acid cage library and their applications in tumor-targeted drug delivery	Biomaterials	Kim, K.-R. Kyoung-Ran; Kang, Seong Jae; Lee, A.-Young A-Young A.-Y.; Hwang, Dohyeon; Park, Miri; Park, Haedong; Kim, Sanghee; Hur, Kahyun; Chung, Hak Suk; Mao, Chengde; Ahn, Dae-Ro D.-R.	Enormous efforts have been made to harness nanoparticles showing extravasation around tumors for tumor-targeted drug carriers. Owing to the complexity of in vivo environments, however, it is very difficult to rationally design a nanoconstruct showing high tumor specificity. Here, we show an approach to develop tumor-specific drug carriers by screening a library of self-assembled nucleic acid cage…		853
577	8856669	https://sysrev.com/p/37476/article/8856669	HPMA-Copolymer Nanocarrier Targets Tumor-Associated Macrophages in Primary and Metastatic Breast Cancer.	Molecular cancer therapeutics	Zimel, Melissa N; Horowitz, Chloe B; Rajasekhar, Vinagolu K; Christ, Alexander B; Wei, Xin; Wu, Jianbo; Wojnarowicz, Paulina M; Wang, Dong; Goldring, Steven R; Purdue, P Edward; Healey, John H	Polymeric nanocarriers such as N-(2-hydroxypropyl) methacrylamide (HPMA) copolymers deliver drugs to solid tumors and avoid the systemic toxicity of conventional chemotherapy. Because HPMA copolymers can target sites of inflammation and accumulate within innate immune cells, we hypothesized that HPMA copolymers could target tumor-associated macrophages (TAM) in both primary and metastatic tumor m…		853
637	8857271	https://sysrev.com/p/37476/article/8857271	Human cytotoxic T-lymphocyte membrane-camouflaged nanoparticles combined with low-dose irradiation: A new approach to enhance drug targeting in gastric cancer	International journal of nanomedicine	Zhang, Lianru; Li, Rutian; Chen, Hong; Wei, Jia; Qian, Hanqing; Su, Shu; Shao, Jie; Wang, Lifeng; Qian, Xiaoping; Liu, Baorui	Cell membrane-derived nanoparticles are becoming more attractive because of their ability to mimic many features of their source cells. This study reports on a biomimetic delivery platform based on human cytotoxic T-lymphocyte membranes. In this system, the surface of poly-lactic-co-glycolic acid nanoparticles was camouflaged using T-lymphocyte membranes, and local low-dose irradiation (LDI) was …		853
33	8338948	https://sysrev.com/p/31994/article/8338948	Hyaluronan-coated nanoparticles: The influence of the molecular weight on CD44-hyaluronan interactions and on the immune response	JOURNAL OF CONTROLLED RELEASE	Mizrahy, Shoshy; Raz, Sabina Rebe; Hasgaard, Martin; Liu, Hong; Soffer-Tsur, Neta; Cohen, Keren; Dvash, Ram; Landsman-Milo, Dalit; Bremer, Maria G E G M.G.E.G.; Moghimi, S Moein; Peer, Dan	Hyaluronan (HA), a naturally occurring glycosaminoglycan, exerts different biological functions depending on its molecular weight ranging from 4000-10M Da. While high Mw HA (HMw-HA) is considered as anti-inflammatory, low Mw HA (LMw-HA) has been reported to activate an innate immune response. In addition, opposing effects on cell proliferation mediated by the HA receptor CD44, have also been repo…	0.501	853
588	8856775	https://sysrev.com/p/37476/article/8856775	Hyaluronic acid carrier-cell interactions: A tri-culture model of the tumour microenvironment to study siRNA delivery under flow conditions	International Journal of Nano and Biomaterials	Rios De La Rosa, J M; Tirelli, N; Tirella, A	CD44 is often over expressed in solid tumours, rendering this protein a 'hot' target in drug delivery. As CD44 is the main surface receptor of hyaluronic acid (HA), one of the most common therapeutic approaches consists of hijacking the cell's mechanism of HA endocytosis to deliver active principles. This approach, however, presents two caveats: the poor understanding of HA-cell interactions and …		853
644	8857350	https://sysrev.com/p/37476/article/8857350	Hyaluronic acid modified doxorubicin loaded Fe3O4 nanoparticles effectively inhibit breast cancer metastasis	Journal of materials chemistry. B	Gong, Tao Ting; Dong, Zhanglu; Fu, Yao; Gong, Tao Ting; Deng, Li; Zhang, Zhirong	Tumor-associated macrophages (TAMs) play a critical role in tumor survival and metastasis. Iron(ii,iii) oxide (Fe3O4) nanoparticles have been shown to induce M-1 macrophage polarization to initiate antitumor immunity and inhibit tumor metastasis. Hyaluronic acid (HA) modified doxorubicin (DOX) loaded Fe3O4 nanoparticles (Fe3O4-DOX-HA) have been constructed to mediate specific delivery of Fe3O4 na…		853
809	10421272	https://sysrev.com/p/56117/article/10421272	Hybrid membrane camouflaged copper sulfide nanoparticles for photothermal-chemotherapy of hepatocellular carcinoma	Acta Biomaterialia	Ji, Bai; Cai, Hongqiao; Yang, Yang; Peng, Fenghui; Song, Meiyu; Sun, Kaiju; Yan, Fei; Liu, Yahui	Hepatocellular carcinoma (HCC) is the third leading cause of cancer-related deaths worldwide. Biomimetic nanoparticles (NPs) coated with cell membranes show enhanced biocompatibility and specificity for homotypic cells, and have gained considerable attention for targeted anti-tumor therapy. We constructed cancer cell-macrophage hybrid membrane-coated near infrared (NIR)-responsive hollow copper s…		853
501	8855993	https://sysrev.com/p/37476/article/8855993	Hydrazinocurcumin Encapsuled nanoparticles "re-educate" tumor-associated macrophages and exhibit anti-tumor effects on breast cancer following STAT3 suppression.	PLOS ONE	Zhang, Xiwen; Tian, Wenxia; Cai, Xiaozhong; Wang, Xiaofei; Dang, Weiqi; Tang, Hao; Cao, Hong; Wang, Lin; Chen, Tingmei	Tumor-associated macrophages (TAMs) are essential cellular components within tumor microenvironment (TME). TAMs are educated by TME to transform to M2 polarized population, showing a M2-like phenotype, IL-10(high), IL-12(low),		853
515	8856109	https://sysrev.com/p/37476/article/8856109	Hydrophilicity/Hydrophobicity reversable and redox-sensitive nanogels for anticancer drug delivery.	Molecular Pharmaceutics	Yang, Hao; Wang, Qin; Chen, Wei; Zhao, Yanbing; Yong, Tuying; Gan, Lu; Xu, Huibi; Yang, Xiangliang	Long circulation in the blood, efficient cellular internalization, and intracellular drug release in the tumor cells are major challenges in the development of ideal anticancer drug delivery systems. In this paper, hydrophilicity/hydrophobicity reversable and redox-sensitive poly(oligo(ethylene glycol) methacrylates-ss-acrylic acid) (P(OEGMAs-ss-AA)) nanogels were constructed as drug carriers for…		853
788	8858532	https://sysrev.com/p/37476/article/8858532	Hypoxic Tumor-Derived Exosomal miR-301a Mediates M2 Macrophage Polarization via PTEN/PI3KŒ≥ to Promote Pancreatic Cancer Metastasis	Cancer Res	Wang, Xiaofeng; Luo, Guangtao; Zhang, Kundong; Cao, Jun; Huang, Chen; Jiang, Tao; Liu, Bingya; Su, Liping; Qiu, Zhengjun	Graphical Abstract <img class="highwire-fragment fragment-image" alt="Figure1" src="https://cancerres.aacrjournals.org/content/canres/78/16/4586/F1.medium.gif" width="440" height="334"/>Download figureOpen in new tabDownload powerpoint Exosomes are emerging as important mediators of the cross-talk between tumor cells and the microenvironment. However, the mechanisms by which exosomes modulate tum…		853
616	8857071	https://sysrev.com/p/37476/article/8857071	Imaging tumor necrosis with ferumoxytol	PLoS ONE	Aghighi, M; Golovko, D; Ansari, C; Marina, N M; Pisani, L; Kurlander, L; Klenk, C; Bhaumik, S; Wendland, M; Daldrup-Link, H E	Objective Ultra-small superparamagnetic iron oxide nanoparticles (USPIO) are promising contrast agents for magnetic resonance imaging (MRI). USPIO mediated proton relaxation rate enhancement is strongly dependent on compartmentalization of the agent and can vary depending on their intracellular or extracellular location in the tumor microenvironment. We compared the T1- and T2-enhancement pattern…		853
566	8856548	https://sysrev.com/p/37476/article/8856548	Immune Cell-Mediated Biodegradable Theranostic Nanoparticles for Melanoma Targeting and Drug Delivery	SMALL	Xie, Zhiwei; Su, Yixue; Kim, Gloria B; Selvi, Erhan; Ma, Chuying; Aragon-Sanabria, Virginia; Hsieh, Jer-Tsong J.-T.; Dong, Cheng; Yang, Jian	Although tremendous efforts have been made on targeted drug delivery systems, current therapy outcomes still suffer from low circulating time and limited targeting efficiency. The integration of cell-mediated drug delivery and theranostic nanomedicine can potentially improve cancer management in both therapeutic and diagnostic applications. By taking advantage of innate immune cell's ability to t…		853
675	8857598	https://sysrev.com/p/37476/article/8857598	Immune cell-specific delivery of beta-glucan-coated iron oxide nanoparticles for diagnosing liver metastasis by MR imaging	Carbohydrate Polymers	Vu-Quang, Hieu; Muthiah, Muthunarayanan; Lee, Hwa Jeong; Kim, Y.-K. You-Kyoung; Rhee, Joon Haeng; Lee, Jae-Hyuk J.-H.; Cho, Chong-Su C.-S.; Choi, Yun-Jaie Y.-J.; Jeong, Yong Yeon; Park, In-Kyu	Glucans are reported to elicit immune responses through activation of macrophages by a specific interaction of Œ≤-glucan with an immune cell-specific (1,3)-Œ≤-d-glucan receptor or Dectin-1 receptor. In this study, superparamagnetic iron oxide nanoparticles (SPIONs) were coated with Œ≤-glucan in order to target the immune cells residing in the metastatic liver as an aid for discriminating metastas…		853
634	8857230	https://sysrev.com/p/37476/article/8857230	Immune-triggered cancer treatment by intestinal lymphatic delivery of docetaxel-loaded nanoparticle.	Journal of controlled release : official journal of the Controlled Release Society	Kim, Kyoung Sub; Youn, Yu Seok; Bae, You Han	The maximally tolerated dose (MTD) approach in conventional chemotherapy accompanies adverse effects, primarily due to high drug concentrations in the blood after intravenous administration and non-specific damages to highly proliferating cells, including immune cells. This causes the immune system to dysfunction. To rather boost intrinsic tumor-fighting immune capacity, we demonstrate a new oral…		853
564	8856523	https://sysrev.com/p/37476/article/8856523	Immunocytes as a Biocarrier to Delivery Therapeutic and Imaging Contrast Agents to Tumors	JOURNAL OF NANOMATERIALS	Choi, Jinhyang; Woo, Ha-Na; Ju, Eun Jin; Jung, Joohee; Chung, Hye-Kyung H.-K.; Park, Jaesook; Park, Seok Soon; Shin, Seol Hwa; Park, Hye Ji; Lee, Jin Seong; Song, Si Yeol; Jeong, Seong-Yun S.-Y.; Choi, Eun Kyung	Radiotherapy for cancer treatment has been used for primary or adjuvant treatment in many types of cancer, and approximately half of all cancer patients are undergoing radiation. However, ionizing radiation exposure induces genetic alterations in cancer cells and results in recruitment of monocytes/macrophages by triggering signals released from these cells. Using this characteristic of monocytes…		853
670	8857579	https://sysrev.com/p/37476/article/8857579	Immunomodulation of macrophages by methylglyoxal conjugated with chitosan nanoparticles against Sarcoma-180 tumor in mice	CELLULAR IMMUNOLOGY	Chakrabarti, Adrita; Talukdar, Dipa; Pal, Aparajita; Ray, Manju	Methylglyoxal (MG), the potent anticancer agent has been conjugated to a nontoxic, biocompatible polymer, chitosan, to protect it from in vivo enzymatic degradation. This polymeric complex, 'Nano-MG' shows remarkable antitumor property and elicits macrophage-mediated immunity in tumor bearing mice on intravenous (0.4. mg/kg body. wt/day) treatment more efficiently than MG (20. mg/kg body. wt/day)…		853
649	8857391	https://sysrev.com/p/37476/article/8857391	Immunostimulatory CpG on Carbon Nanotubes Selectively Inhibits Migration of Brain Tumor Cells	Bioconjugate Chemistry	Alizadeh, Darya; White, Ethan E; Sanchez, Teresa C; Liu, Shunan; Zhang, Leying; Badie, Behnam; Berlin, Jacob M	Even when treated with aggressive current therapies, patients with glioblastoma usually survive less than two years and exhibit a high rate of recurrence. CpG is an oligonucleotide that activates the innate immune system via Toll-like receptor 9 (TLR9) activation. Injection of CpG into glioblastoma tumors showed promise as an immunotherapy in mouse models but proved disappointing in human trials.…		853
590	8856809	https://sysrev.com/p/37476/article/8856809	Immunostimulatory effect of chitosan conjugated green copper oxide nanoparticles in tumor immunotherapy	Cytokine	Dey, Aditi; Manna, Subhankar; Kumar, Sunil; Chattopadhyay, Sourav; Saha, Bhaskar; Roy, Somenath	Current study demonstrates the immunogenic role of biopolymer coated green synthesized copper oxide nanoparticles by the induction of cellular immunity through the activation immune cells. Alongside humoral immunity response was triggered by the surface coated NPs through IgG response which indicate the adjuvanic role of the nano conjugate. Th1 (Type 1 and Type 2 helper T cells) and Th2 cells wer…		853
654	8857447	https://sysrev.com/p/37476/article/8857447	Immunostimulatory nanomedicines synergize with checkpoint blockade immunotherapy to eradicate colorectal tumors	Nature Communications	Duan, X; Chan, C; Han, W; Guo, N; Weichselbaum, R R; Lin, W	Nanoparticles can potentially stimulate tumour microenvironments to elicit antitumour immunity. Herein, we demonstrate effective immunotherapy of colorectal cancer via systemic delivery of an immunostimulatory chemotherapeutic combination in nanoscale coordination polymer (NCP) core-shell particles. Oxaliplatin and dihydroartemesinin have contrasting physicochemical properties but strong synergy …		853
586	8856750	https://sysrev.com/p/37476/article/8856750	Immunostimulatory potential of papain encapsulated solid lipid nanoparticles	Journal of Applied Pharmaceutical Science	Chandran, S P; Nachimuthu, K	Stimulation of immune function is the primary focus in the field of cancer metastasis treatment. Cancer cells are circulated through the lymphatic system to support metastasis to lymph nodes and adjacent organs. In order to treat metastatic cancer, the immune function should be reactivated to recognize the cancer cells against the natural killer activity and expose the cancer cells to the chemoth…		853
601	8856928	https://sysrev.com/p/37476/article/8856928	Immunotherapeutic vitamin e nanoemulsion synergies the antiproliferative activity of paclitaxel in breast cancer cells via modulating Th1 and Th2 immune response	Journal of Controlled Release	Pawar, V K; Panchal, S B; Singh, Y; Meher, J G; Sharma, K; Singh, P; Bora, H K; Singh, A; Datta, D; Chourasia, M K	Paclitaxel (PTX) is used as first line treatment for metastatic breast cancer but the relief comes at a heavy cost in terms of accompanying adverse effects. The pharmaceutical credentials of PTX are further dampened by the intrinsically low aqueous solubility. In order to sideline such insidious tendencies, PTX was incorporated in a vitamin E nanoemulsion using high pressure homogenization. The e…		853
596	8856858	https://sysrev.com/p/37476/article/8856858	Improved anti-tumor efficacy of paclitaxel in combination with MicroRNA-125b-based tumor-associated macrophage repolarization in epithelial ovarian cancer	Cancer letters	Parayath, Neha N; Gandham, Srujan Kumar; Leslie, Fraser; Amiji, Mansoor M	In epithelial ovarian cancers, the presence of tumor-associated macrophages (TAMs) is well correlated with the poor disease outcomes. TAMs are know to suppress the immune system, induce pro-tumoral functions and inhibit anti-tumor responses associated with chemotherapy. In this study, we have evaluated the synergistic efficacy of TAM repolarization and intraperitoneal paclitaxel in epithelial ova…		853
592	8856828	https://sysrev.com/p/37476/article/8856828	Improved antitumor activity of a therapeutic melanoma vaccine through the use of the dual COX-2/5-LO inhibitor licofelone	Frontiers in Immunology	Neumann, S; Shirley, S A; Kemp, R A; Hook, S M	Immune-suppressive cell populations impair antitumor immunity and can contribute to the failure of immune therapeutic approaches. We hypothesized that the non-steroidal anti-inflammatory drug licofelone, a dual cyclooxygenase-2/5-LO inhibitor, would improve therapeutic melanoma vaccination by reducing immune-suppressive cell populations. Therefore, licofelone was administered after tumor implanta…		853
572	8856643	https://sysrev.com/p/37476/article/8856643	Improved chemotherapy against breast cancer through immunotherapeutic activity of fucoidan decorated electrostatically assembled nanoparticles bearing doxorubicin	INTERNATIONAL JOURNAL OF BIOLOGICAL MACROMOLECULES	Pawar, Vivek K; Singh, Yuvraj; Sharma, Komal; Shrivastav, Arpita; Sharma, Abhisheak; Singh, Akhilesh; Meher, Jaya Gopal; Singh, Pankaj; Raval, Kavit; Kumar, Animesh; Bora, Himangshu K; Datta, Dipak; Lal, Jawahar; Chourasia, Manish K	Immunotherapeutic nanoparticles (NPs) could be a viable option for delivering cytotoxic agents in a manner which suppresses their toxic manifestations. Doxorubicin (DOX) loaded NPs were prepared using fucoidan (FCD), an immunomodulatory polysaccharide and evaluated against cancer. FCD was electrostatically assembled with cationic polyethylenimine (PEI) through intermolecular electrostatic interac…		853
883	90543222	https://sysrev.com/p/43536/article/90543222	In situ programming of leukaemia-specific T cells using synthetic DNA nanocarriers	Nature Nanotechnology	Smith, Tyrel T.; Stephan, Sirkka B.; Moffett, Howell F.; McKnight, Laura E.; Ji, Weihang; Reiman, Diana; Bonagofski, Emmy; Wohlfahrt, Martin E.; Pillai, Smitha P. S.; Stephan, Matthias T.	An emerging approach for treating cancer involves programming patient-derived T cells with genes encoding disease-specific chimeric antigen receptors (CARs), so that they can combat tumour cells once they are reinfused. Although trials of this therapy have produced impressive results, the in vitro methods they require to generate large numbers of tumour-specific T cells are too elaborate for wide…	0.676	77
439	8855656	https://sysrev.com/p/37476/article/8855656	In situ sprayed bioresponsive immunotherapeutic gel for post-surgical cancer treatment	NATURE NANOTECHNOLOGY	Chen, Qian; Wang, Chao; Zhang, Xudong; Chen, Guojun; Hu, Quanyin; Li, Hongjun; Wang, Jinqiang Jun; Wen, Di; Zhang, Yuqi; Lu, Yifei; Yang, Guang; Jiang, Chen; Wang, Jinqiang Jun; Dotti, Gianpietro; Gu, Zhen	Cancer recurrence after surgical resection remains a significant cause of treatment failure. Here, we have developed an in situ formed immunotherapeutic bioresponsive gel that controls both local tumour recurrence after surgery and development of distant tumours. Briefly, calcium carbonate nanoparticles pre-loaded with the anti-CD47 antibody are encapsulated in the fibrin gel and scavenge H(+) in…		853
683	8857630	https://sysrev.com/p/37476/article/8857630	In Situ Vaccination with Cowpea vs Tobacco Mosaic Virus against Melanoma	Molecular Pharmaceutics	Murray, Abner A; Wang, Chao; Fiering, Steven; Steinmetz, Nicole F	Cancer immunotherapy approaches have emerged as novel treatment regimens against cancer. A particularly interesting avenue is the concept of in situ vaccination, where immunostimulatory agents are introduced into an identified tumor to overcome local immunosuppression and, if successful, mount systemic antitumor immunity. We had previously shown that nanoparticles from cowpea mosaic virus (CPMV) …		853
511	8856073	https://sysrev.com/p/37476/article/8856073	In vitro administration of gold nanoparticles functionalized with MUC-1 protein fragment generates anticancer vaccine response via macrophage activation and polarization mechanism	Journal of Cancer	Mocan, Teodora; Matea, Cristian; Tabaran, Flaviu; Iancu, Cornel; Orasan, Remus; Mocan, Lucian	Therapeutic cancer vaccines (or active immunotherapy) aim to guide the patient's personal immune system to eradicate cancer cells. An exciting approach to cancer vaccines has been offered by nanoscale drug delivery systems containing tumor associated antigens (TAAs). Their capacity to stimulate the immune system has been suggested during late years. However, the role of the macrophages as key-ele…		853
655	8857451	https://sysrev.com/p/37476/article/8857451	In vitro inhibition of tumor growth by low-dose iron oxide nanoparticles activating macrophages	Journal of biomaterials applications	Zhang, Ling; Tan, Shengwei; Liu, Yingxun; Xie, Hongmei; Luo, Binhua; Wang, Jinke	Macrophages as immunocyte are attracting more and more attention in cancer therapy. Our previous study observed that dimercaptosuccinic acid (DMSA)-coated Fe 3 O 4 magnetic nanoparticles triggered comprehensive immune responses of mouse macrophages (RAW264.7 cells) and induced production of many kinds of cytokines. This study investigated the effects of Fe 3 O 4 magnetic nanoparticles on RAW264.7…		853
557	8856491	https://sysrev.com/p/37476/article/8856491	In Vitro Targeting and Selective Killing of T47D Breast Cancer Cells by Purpurin and 5-Fluorouracil Anchored to Magnetic CNTs: Nitrene-Based Functionalization versus Uptake, Cytotoxicity, and Intracellular Fate	ACS Biomaterials Science and Engineering	Boncel, S; Herman, A P; Budniok, S; J»©drysiak, R G; Jak√≥bik-Kolon, A; Skepper, J N; M√ºller, K H	Fe-encapsulated multiwall carbon nanotubes (Fe@MWCNTs) are candidates for magnetically targeted Drug Delivery Systems (mt-DDSs) against breast cancer. However, their full potential as versatile and biosafe vectors has yet to be developed. Key challenges that remain are relating surface functionalization to cytotoxicity and inducing selective cytotoxicity to cancer cells. We have studied quantitat…		853
530	8856289	https://sysrev.com/p/37476/article/8856289	In vivo delineation of glioblastoma by targeting tumor-associated macrophages with near-infrared fluorescent silica coated iron oxide nanoparticles in orthotopic xenografts for surgical guidance	Scientific reports	Lee, Chaedong; Kim, Ga Ram; Yoon, Juhwan; Kim, Sang Eun; Yoo, Jung Sun; Piao, Yuanzhe	Glioblastoma multiforme (GBM) is the most aggressive and lethal type of human brain cancer. Surgery is a current gold standard for GBM treatment but the complete surgical resection of GBM is almost impossible due to their diffusive characteristics into surrounded normal brain tissues. There is an urgent need to develop a sensitive imaging tool for accurate delineation of GBM in the operating room…		853
631	8857217	https://sysrev.com/p/37476/article/8857217	In vivo evaluation of riboflavin receptor targeted fluorescent USPIO in mice with prostate cancer xenografts	NANO RESEARCH	Jayapaul, Jabadurai; Arns, Susanne; Bunker, Matt; Weiler, Marek; Rutherford, Sandra; Comba, Peter; Kiessling, Fabian	Riboflavin (Rf) receptors bind and translocate Rf and its phosphorylated forms (e.g. flavin mononucleotide, FMN) into cells where they mediate various cellular metabolic pathways. Previously, we showed that FMN-coated ultrasmall superparamagnetic iron oxide (FLUSPIO) nanoparticles are suitable for labeling metabolically active cancer and endothelial cells in vitro. In this study, we focused on th…		853
595	8856841	https://sysrev.com/p/37476/article/8856841	In vivo immune cell distribution of gold nanoparticles in Na√Øve and tumor bearing mice	Small	Almeida, J P M; Lin, A Y; Langsner, R J; Eckels, P; Foster, A E; Drezek, R A	Gold nanoparticles (AuNP) have been widely used for drug delivery and have recently been explored for applications in cancer immunotherapy. Although AuNPs are known to accumulate heavily in the spleen, the particle distribution within immune cells has not been thoroughly studied. Here, cellular distribution of Cy5 labeled 50 nm AuNPs is characterized within the immune populations of the spleen fr…		853
24	8338388	https://sysrev.com/p/31994/article/8338388	In Vivo Monocyte/Macrophage-Hitchhiked Intratumoral Accumulation of Nanomedicines for Enhanced Tumor Therapy	Journal of the American Chemical Society	Zheng, Liyan; Hu, Xiaoxiao; Wu, Hui; Mo, Liuting; Xie, Sitao; Li, Jin; Peng, Cheng; Xu, Shujuan; Qiu, Liping; Tan, Weihong	The inner region of solid tumors is found to be high-pressure, hypoxic, and immunosuppressive, providing a breeding ground for tumor aggressiveness and metastasis. While intratumoral accumulation of nanomedicines combined with immunomodulation would significantly enhance therapeutic efficacy, such potential is challenged by the compressed environment and distinct heterogeneity of the tumor bulk. …	0.852	853
662	8857496	https://sysrev.com/p/37476/article/8857496	In vivo photothermal treatment by the peritumoral injection of macrophages loaded with gold nanoshells	BIOMEDICAL OPTICS EXPRESS	Yang, Taeseok Daniel; Choi, Wonshik; Yoon, Tai Hyun; Lee, Kyoung Jin; Lee, Jae-Seung; Joo, Jang Ho; Lee, Min-Goo; Yim, Hong Soon; Choi, Kyung Min; Kim, Byoungjae; Lee, Jung Joo; Kim, Heejin; Lee, Doh Young; Jung, Kwang-Yoon; Baek, Seung-Kuk	Photothermal treatment methods have been widely studied for their target specificity and potential for supplementing the limitations of conventional surgical treatments. In this study, we conducted in vivo photothermal treatments using macrophages containing nanoshells as live vectors. We injected macrophages at the peritumoral sites and observed that they had penetrated into the tumor approximat…		853
43	8340694	https://sysrev.com/p/31994/article/8340694	In vivo tumor targeting and biodistribution evaluation of paramagnetic solid lipid nanoparticles for magnetic resonance imaging	Nanomedicine : nanotechnology, biology, and medicine	Ghiani, Simona; Capozza, Martina; Cabella, Claudia; Coppo, Alessandra; Miragoli, Luigi; Brioschi, Chiara; Bonafe, Roberta; Maiocchi, Alessandro; Bonaf√®, R; Maiocchi, Alessandro	The current study was performed to evaluate the in vivo efficiency of a new nano-sized contrast agent called paramagnetic Solid Lipid Nanoparticles, pSLNs, having promising relaxivity properties for Magnetic Resonance Imaging application. Good stability and stealth properties toward macrophage uptake have been demonstrated. An in vivo MRI study resulted in an improved signal enhancement in the tu…	0.787	853
25	8338399	https://sysrev.com/p/31994/article/8338399	In vivo tumor targeting of tumor necrosis factor-Œ±-loaded stealth nanoparticles: Effect of MePEG molecular weight and particle size	EUROPEAN JOURNAL OF PHARMACEUTICAL SCIENCES	Fang, C; Shi, B; Pei, Y.-Y. Y; Hong, M.-H. H; Wu, J; Chen, H.-Z. Z	The aim of this study is to reveal the influence of methoxypolyethyleneglycol (MePEG) molecular weight and particle size of stealth nanoparticles on their in vivo tumor targeting properties. Three sizes (80, 170 and 240nm) of poly methoxypolyethyleneglycol cyanoacrylate-co-n-hexadecyl cyanoacrylate (PEG-PHDCA) nanoparticles loading recombinant human tumor necrosis factor-alpha (rHuTNF-alpha) were…	0.691	853
579	8856675	https://sysrev.com/p/37476/article/8856675	In-vitro anti-cancer activity of shape controlled silver nanoparticles (AgNPs) in various organ specific cell lines	Journal of Molecular Liquids	Yeasmin, Sabina; Datta, Hemanta Kumar; Chaudhuri, Sujata; Malik, Debasish; Bandyopadhyay, Abhijit	This paper introduced a green technology for the synthesis of a shape controlled silver nanoparticles (AgNPs) through a mutual interaction of indigenous polysaccharides, Acacia nilotica or natural gum (NG) and tamarind kernel powder or TKP under a specified condition. The resultant particles were characterized using spectroscopy, microscopy and light scattering techniques which demonstrated the g…		853
914	90543334	https://sysrev.com/p/43536/article/90543334	Induction of potent anti-tumor responses while eliminating systemic side effects via liposome-anchored combinatorial immunotherapy	Biomaterials	Kwong, Brandon; Liu, Haipeng; Irvine, Darrell J.	Immunostimulatory therapies that activate immune response pathways are of great interest for overcoming the immunosuppression present in advanced tumors. Agonistic anti-CD40 antibodies and CpG oligonucleotides have previously demonstrated potent, synergistic anti-tumor effects, but their clinical use even as monotherapies is hampered by dose-limiting inflammatory toxicity provoked upon systemic e…	0.624	77
689	8857692	https://sysrev.com/p/37476/article/8857692	Inflammation Caused by Nanosized Delivery Systems: Is There a Benefit?	Molecular pharmaceutics	Sarfraz, Muhammad; Roa, Wilson; Bou-Chacra, Nadia; Lobenberg, Raimar	Secondary macrophage cytotoxicity induced by nanoparticles was described before. The study aim was to investigate the role of secondary cytotoxic effect in a macrophage-lung cancer coculture model after nanoparticle treatment in the presence and absence of anti-inflammatory drugs. An in vitro coculture model composed of confluent alveolar macrophage MH-S and A-549 lung cancer cells separated by a…		853
474	8855862	https://sysrev.com/p/37476/article/8855862	Inflammation-responsive functional Ru nanoparticles combining a tumor-associated macrophage repolarization strategy with phototherapy for colorectal cancer therapy.	Journal of materials chemistry. B	Liu, Yanan; Wen, Yayu; Chen, Xu; Zhu, Xufeng; Yu, Qianqian; Gong, Youcong; Yuan, Guanglong; Liu, Jie; Qin, Xiuying	Due to the complexity and heterogeneity of solid tumors, traditional clinical treatments often only achieve limited therapeutic effects. Tumor-associated macrophages (TAMs) play a key role in the development of solid tumors, and the elimination of solid tumors based on the tumor microenvironment has proven to be an effective therapeutic strategy. Here, we successfully developed Ru-based nanoparti…		853
503	8856026	https://sysrev.com/p/37476/article/8856026	Inflammatory Monocytes Loading Protease-Sensitive Nanoparticles Enable Lung Metastasis Targeting and Intelligent Drug Release for Anti-Metastasis Therapy	Nano Letters	He, X; Cao, H; Wang, H; Tan, T; Yu, H; Zhang, P; Yin, Q; Zhang, Z; Li, Y	Metastasis causes high mortality of breast cancer, and the inability of drug delivery to metastatic sites remains a crucial challenge for antimetastasis therapy. Herein, we report that inflammatory monocytes loading legumain-activated nanoparticles can actively target lung metastases and initiate metastasis-specific intelligent drug release for antimetastasis therapy. The cytotoxic mertansine is …		853
30	8338619	https://sysrev.com/p/31994/article/8338619	Influence of size, surface coating and fine chemical composition on the in vitro reactivity and in vivo biodistribution of lipid nanocapsules versus lipid nanoemulsions in cancer models	Nanomedicine : nanotechnology, biology, and medicine	Hirsjarvi, Samuli; Dufort, Sandrine; Gravier, Julien; Texier, Isabelle; Yan, Qiao; Bibette, Jerome; Sancey, Lucie; Josserand, Veronique; Passirani, Catherine; Benoit, J.-P. Jean-Pierre; Coll, Jean-Luc J.-L.; Hirsj√§rvi, S; Dufort, Sandrine; Gravier, Julien; Texier, Isabelle; Yan, Qiao; Bibette, Jerome; Sancey, Lucie; Josserand, Veronique; Passirani, Catherine; Benoit, J.-P. Jean-Pierre; Coll, Jea…	UNLABELLED: Lipid nanocapsules (LNCs) and lipid nanoemulsions (LNEs) are biomimetic synthetic nanocarriers. Their in vitro and in vivo performance was evaluated as a function of their size (25, 50 and 100 nm) and the surface PEG chain length. Analysis methods included complement activation test, particle uptake in macrophage and HEK293(beta3) cells and biodistribution studies with tumor-grafted m…	0.734	853
527	8856249	https://sysrev.com/p/37476/article/8856249	Influence of surface chemistry on cytotoxicity and cellular uptake of nanocapsules in breast cancer and phagocytic cells	The AAPS journal	Youm, Ibrahima; Bazzil, Joseph D; Otto, Joseph W; Caruso, Anthony N; Murowchick, James B; Youan, Bi-Botti C B.-B.C.	The present work tests the hypothesis that stabilizers have a critical role on nanocarrier stealthiness and anticancer drug efficacy. Two different types of docetaxel (Doc)-loaded nanocapsules (NCs) stabilized with polysorbate 80 (NCT80) and polyvinyl alcohol (NCPVA) were synthesized using the emulsion solvent diffusion method. These NCs were characterized for particle mean diameter (PMD), drug c…		853
576	8856666	https://sysrev.com/p/37476/article/8856666	Infra Red Dye and Endostar Loaded Poly Lactic Acid Nano Particles as a Novel Theranostic Nanomedicine for Breast Cancer.	Journal of biomedical nanotechnology	Zhang, Qian; Du, Yang; Jing, Lijia; Liang, Xiaolong; Li, Yaqian; Li, Xiaofeng; Dai, Zhifei; Tian, Jie	Endostar, a novel recombinant human endostatin, has been proven to inhibit tumor angiogenesis and is utilized as an anticancer drug. While free drugs can display limited efficacy, nanoscaled anticancer drugs have been fabricated and proven to possess superior therapeutic effects. Poly(lactic acid) (PLA) is a FDA-approved biomaterial displaying excellent biocompatibility and low toxicity. In this …		853
602	8856951	https://sysrev.com/p/37476/article/8856951	Inhalable oridonin-loaded poly(lactic-co-glycolic) acid large porous microparticles for in situ treatment of primary non-small cell lung cancer	ACTA PHARMACEUTICA SINICA B	Zhu, Lifei; Li, Miao; Liu, Xiaoyan; Du, Lina; Jin, Yiguang	Non-small cell lung cancer (NSCLC) accounts for about 85% of all lung cancers. Traditional chemotherapy for this disease leads to serious side effects. Here we prepared an inhalable oridonin-loaded poly(lactic-co-glycolic)acid (PLGA) large porous microparticle (LPMP) for in situ treatment of NSCLC with the emulsion/solvent evaporation/freeze-drying method. The LPMPs were smooth spheres with many …		853
41	8340574	https://sysrev.com/p/31994/article/8340574	Inhibition of bone and muscle metastases of lung cancer cells by a decrease in the number of monocytes/macrophages.	Cancer science	Hiraoka, Koji; Zenmyo, Michihisa; Watari, Kousuke; Iguchi, Haruo; Fotovati, Abbas; Kimura, Yusuke N; Hosoi, Fumihito; Shoda, Takanori; Nagata, Kensei; Osada, Hiroyuki; Ono, Mayumi; Kuwano, Michihiko	Attention has recently focused on the critical role of inflammatory responses in the tumor stroma that provide favorable conditions for cancer-cell growth and invasion/metastasis. In particular, macrophages recruited into the tumor stroma and activated, known as tumor-associated macrophages, are suggested to promote tumorigenesis. In this study, we examined the effect of a decrease in the number …	0.929	853
554	8856476	https://sysrev.com/p/37476/article/8856476	Inhibition of peritoneal dissemination of tumor cells by single dosing of phosphodiester CpG oligonucleotide/cationic liposome complex	Journal of Controlled Release	Kuramoto, Y; Nishikawa, M; Hyoudou, K; Yamashita, F; Hashida, M	Although unmethylated CpG dinucleotide-containing oligodeoxynucleotides (CpG ODN) are able to inhibit tumor metastasis through the induction of antitumor immunity, their stability and delivery to antigen presenting cells needs to be improved. In this study, we formulated a CpG ODN complex with cationic liposomes (CpG ODN-lipoplex) and its antitumor activity was evaluated in peritoneal disseminati…		853
521	8856191	https://sysrev.com/p/37476/article/8856191	Interaction of anionic superparamagnetic nanoparticles with cells: Kinetic analyses of membrane adsorption and subsequent internalization	Langmuir	Wilhelm, C; Gazeau, F; Roger, J; Pons, J N; Bacri, J.-C. C	Cell targeting with magnetic nanoparticles raises a growing interest in the fields of both cellular biology and medical imaging. We have investigated the nonspecific interactions of superparamagnetic negatively charged iron oxide nanoparticles with HeLa tumor cells and mouse RAW macrophages, qualitatively by electron microscopy and quantitatively following the particle cell uptake by two magnetic…		853
627	8857174	https://sysrev.com/p/37476/article/8857174	Interaction of differently designed immunoliposomes with colon cancer cells and Kupffer cells. An in vitro comparison	Pharmaceutical Research	Koning, Gerben A; Morselt, Henriette W M; Gorter, Arko; Allen, Theresa M; Zalipsky, Samuel; Scherphof, Gerrit L; Kamps, J.A.A.M. JAAM Jan A A M	Purpose. Evaluate the effectiveness of distal-end coupling of a tumor-specific antibody to liposomal polyethylene glycol (PEG) chains to improve target binding and reduce interference by macrophage up-take. Methods. Monoclonal antibody CC52, specific for CC531 rat colon carcinoma, was coupled to the bilayer of PEG-liposomes (type I) or to the distal end of bilayer-anchored PEG-chains (type II). U…		853
632	8857221	https://sysrev.com/p/37476/article/8857221	Interferon-liposomes prepared to make macroglia maintain M1 phenotype	Journal of Chinese Pharmaceutical Sciences	Du, Y; Zhang, L; Zhan, Y; Chai, X; Li, K; Qi, X	Macroglia is a crucial macrophage only existing in the central nervous system. During the development of glioma, it can be activated as M2 anti-inflammatory type to promote glioma growth. Interferon-Œ≥ (IFN-Œ≥) is an important immunomodulator in glioma microenvironment, which can also activate macroglia as M1 pro-inflammatory type to enhance anti-tumor immune response and lead to inhibition of gl…		853
656	8857453	https://sysrev.com/p/37476/article/8857453	Internalization and biodistribution of polymersomes into oral squamous cell carcinoma cells in vitro and in vivo	Nanomedicine	Murdoch, Craig; Reeves, Kim J; Hearnden, Vanessa; Colley, Helen; Massignani, Marzia; Canton, Irene; Madsen, Jeppe; Blanazs, Adam; Armes, Steve P; Lewis, Andrew L; MacNeil, Sheila; Brown, Nicola J; Thornhill, Martin H; Battaglia, Giuseppe	The prognosis for oral squamous cell carcinoma (OSCC) is not improving despite advances in surgical treatment. As with many cancers, there is a need to deliver therapeutic agents with greater efficiency into OSCC to improve treatment and patient outcome. The development of polymersomes offers a novel way to deliver therapy directly into tumor cells. Here we examined the internalization and biodis…		853
672	8857582	https://sysrev.com/p/37476/article/8857582	Internalization of MWCNTs by microglia: Possible application in immunotherapy of brain tumors	NeuroImage	Kateb, Babak; Van Handel, Michelle; Zhang, Leying; Bronikowski, Michael J; Manohara, Harish; Badie, Behnam	There is a pressing need for new therapeutic, diagnostic, and drug delivery approaches for treating brain cancers. Nanotechnology offers a new method for targeted brain cancer therapy and could play a major role in gene and drug delivery. The goals of our study were to visualize in vitro ingestion, cytotoxicity, and loading capacity of Multi-Walled Carbon Nanotubes (MWCNTs) in microglia. Furtherm…		853
38	8340142	https://sysrev.com/p/31994/article/8340142	Internalization of red blood cell-mimicking hydrogel capsules with pH-triggered shape responses	ACS Nano	Kozlovskaya, Veronika; Alexander, Jenolyn F; Wang, Yun; Kuncewicz, Thomas; Liu, Xuewu; Godin, Biana; Kharlampieva, E; Khariampieva, Eugenia	We report on naturally inspired hydrogel capsules with pH-induced transitions from discoids to oblate ellipsoids and their interactions with cells. We integrate characteristics of erythrocytes such as discoidal shape, hollow structure, and elasticity with reversible pH-responsiveness of poly(methacrylic acid) (PMAA) to design a new type of drug delivery carrier to be potentially triggered by chem…	0.55	853
488	8855925	https://sysrev.com/p/37476/article/8855925	Intracellular delivery of ceramide lipids via liposomes enhances apoptosis in vitro	Biochimica et Biophysica Acta - Biomembranes	Shabbits, J A; Mayer, L D	Ceramide lipids have emerged as important intracellular signalling molecules that mediate diverse cellular effects, of which programmed cell death, or apoptosis, has attracted significant interest. Although the exact mechanism(s) by which ceramides trigger apoptosis is not fully understood, there is considerable evidence that they are key mediators of this response. Exogenously applied, cell-perm…		853
40	8340534	https://sysrev.com/p/31994/article/8340534	Intracellular Doxorubicin Delivery of a Core Cross-linked, Redox-responsive Polymeric Micelles	International Journal of Pharmaceutics	Lili, Yu; Ruihua, Mu; Li, Li; Fei, Liang; Lin, Yao; Li, Su	Redox-responsive micelles based on amphiphilic polyethylene glycol-polymethyl methacrylate with the introduction of disulfide containing cross-linked agent (mPEG-PMMA-SS) were developed for intracellular drug release. Benefiting from the amphiphilicity, mPEG-PMMA-SS could self-assembled into core cross-linked micelles in aqueous medium with tunable sizes (85-151 nm), appropriate zeta potential (-…	0.497	853
496	8855956	https://sysrev.com/p/37476/article/8855956	Intracerebral CpG Immunotherapy with Carbon Nanotubes Abrogates Growth of Subcutaneous Melanomas in Mice	CLINICAL CANCER RESEARCH	Fan, Haitao; Zhang, Ian; Chen, Xuebo; Zhang, Leying; Wang, Huaqing; Da Fonseca, Anna; Manuel, Edwin R; Diamond, Don J; Raubitschek, Andrew; Badie, Behnam	Purpose: Recently, we showed that intratumoral delivery of low-dose, immunostimulatory CpG oligodeoxynucleotides conjugated with carbon nanotubes (CNT-CpG) was more effective than free CpG and not only eradicated intracranial (i.c.) gliomas but also induced antitumor immunity that protected mice from subsequent i.c. or systemic tumor rechallenge. Here, we examined whether the same ‚Äúintracerebra…		853
643	8857340	https://sysrev.com/p/37476/article/8857340	Intratumoral delivery of antigen with complement C3-bound liposomes reduces tumor growth in mice	NANOMEDICINE-NANOTECHNOLOGY BIOLOGY AND MEDICINE	Francian, Alexandra; Namen, Shelby; Stanley, Madigan; Mann, Kristine; Martinson, Holly; Kullberg, Max	Antigen presenting cells (APCs) initiate the immune response against cancer by engulfing and presenting tumor antigens to T cells. Our lab has recently developed a liposomal nanoparticle that binds complement C3 proteins, allowing it to bind to the complement C3 receptors of APCs and directly deliver antigenic peptides. APCs were shown to internalize and process complement C3-bound liposomes cont…		853
603	8856958	https://sysrev.com/p/37476/article/8856958	Intratumoral delivery of M-CSF by calcium crosslinked polymer micelles enhances cancer immunotherapy	Biomaterials Science	Mao, Kuirong; Cong, Xiuxiu; Feng, Liangzhu; Chen, Hongmei; Wang, Jialiang; Wu, Chenxi; Liu, Kun; Xiao, Chunsheng; Yang, Yong-Guang Y.-G.; Sun, Tianmeng	Immunotherapy has shown promising results in multiple malignancies. However, there are still significant challenges in cancer immunotherapy including the powerful immunosuppressive tumor microenvironment and adverse off-target side effects. Nanomaterials with defined physico-biochemical properties are versatile drug delivery platforms that may address these key technical challenges faced by cance…		853
502	8855994	https://sysrev.com/p/37476/article/8855994	Intravenous Delivery of siRNA Targeting CD47 Effectively Inhibits Melanoma Tumor Growth and Lung Metastasis	Molecular Therapy	Wang, Yuhua; Xu, Zhenghong; Guo, Shutao; Zhang, Lu; Sharma, Arati; Robertson, Gavin P; Huang, Leaf	CD47 is a ‚Äúself marker‚Äù that is usually overexpressed on the surface of cancer cells to enable them to escape immunosurveillance. Recognition of CD47 by its receptor, signal regulatory protein alpha (SIRP alpha), which is expressed in the macrophages, inhibits phagocytic destruction of cancer cells by the macrophages. In this study, we have first shown that clinical isolates of human melanoma…		853
560	8856496	https://sysrev.com/p/37476/article/8856496	Intravenous treatment with liposome-encapsulated dichloromethylene bisphosphonate (Cl2MBP) suppresses nitric oxide production and reduces genetic resistance to Marek's disease.	Avian pathology : journal of the W.V.P.A	Rivas, Christelle; Djeraba, Aouatef; Musset, Eugene; van Rooijen, Nico; Baaten, Bas; Quere, Pascale	In this study the functional effectiveness of in vivo macrophage depletion using liposome-encapsulated dichloromethylene bisphosphonate (Cl(2)MBP) was examined in the chicken. The main target organs for systemic liposome-encapsulated Cl(2)MBP treatment are the spleen and the liver. Intravenous treatment with Cl(2)MBP of B(21)/B(21) chickens, genetically resistant to Marek's disease (MD), before c…		853
36	8339652	https://sysrev.com/p/31994/article/8339652	Intrinsic therapeutic and biocatalytic roles of ionic liquid mediated self-assembled platinum-phytase nanospheres	RSC Advances	Soni, Sarvesh K; Sarkar, Sampa; Selvakannan, P R; Sarkar, Dhiman; Bhargava, Suresh K	We herein report the inherent antitumor efficiency of self-assembled phytase enzyme nanospheres and enhance their efficiency by decorating with platinum nanoparticles and with the anticancer drug curcumin. Firstly, controlled self-assembly of phytase enzyme in an Ionic Liquid 1-butyl-3-methylimidazolium tetrafluoroborate [Bmim][BF4], led to the formation of therapeutically active phytase nanosphe…	0.715	853
611	8857035	https://sysrev.com/p/37476/article/8857035	Investigation of parameters that determine Nano-DC vaccine transport	Biomedical Microdevices	Zhang, J; Mai, J; Li, F; Shen, J; Zhang, G; Li, J; Hinkle, L E; Lin, D; Liu, X; Li, Z; Wang, R.-F.; Mittendorf, E A; Ferrari, M; Shen, H	Effective migration of dendritic cells into the lymphatic system organs is the prerequisite for a functional dendritic cell vaccine. We have previously developed a porous silicon microparticle (PSM)-based therapeutic dendritic cell vaccine (Nano-DC vaccine) where PSM serves both as the vehicle for antigen peptides and an adjuvant. Here, we analyzed parameters that determined dendritic cell uptake…		853
580	8856692	https://sysrev.com/p/37476/article/8856692	Investigation of polymeric amphiphilic nanoparticles as antitumor drug carriers	Journal of Materials Science: Materials in Medicine	Zhang, Jing; Chen, Xi Guang; Liu, Cheng Sheng; Park, Hyun Jin	In this paper, polymeric amphiphilic nanoparticles based on oleoyl-chitosan (OCH) with different degrees of substitution (DS, 5%, 11% and 27%) were prepared by Oil/Water emulsification method. Mean diameters of the nanoparticles were 327.4 nm, 255.3 nm and 192.6 nm, respectively. Doxorubicin (DOX) was efficiently loaded into OCH nanoparticles and provided a sustained released after a burst releas…		853
618	8857078	https://sysrev.com/p/37476/article/8857078	Investigation of the biological and anti-cancer properties of ellagic acid-encapsulated nano-sized metalla-cages	International Journal of Nanomedicine	Dubey, A; Park, D W; Kwon, J E; Jeong, Y J; Kim, T; Kim, I; Kang, S C; Chi, K.-W.	Three new large hexanuclear metalla-prisms 9-11 incorporating 1,3, 5-tris(pyridin-4-ylethynyl)benzene (tpeb) 4 and one of the dinuclear arene ruthenium clips [Ru2 (p-iPrC6 H4 Me)2 (OO‚à©OO)][CF3 SO3]2 (OO‚à©OO =2,5-dioxydo-1,4-benzoquinonato [dobq] 1, 5,8-dihydroxy-1,4-naphthaquinonato (donq) 2, and 6,11-dihydroxy-5,12-naphthacenedionato [dotq] 3), which encapsulate the guest molecule ellagic aci…		853
582	8856709	https://sysrev.com/p/37476/article/8856709	Investigation of the role of macrophages on the cytotoxicity of doxorubicin and doxorubicin-loaded nanoparticles on M5076 cells in vitro	JOURNAL OF CONTROLLED RELEASE	Soma, C E; Dubernet, C; Barratt, G; Benita, S; Couvreur, P	Doxorubicin-loaded PACA nanoparticles have been shown to be more efficient than free drug in mice bearing hepatic metastasis of the M5076 tumour. Due to the high phagocytic activity of Kupffer cells in the liver, it may be that these cells played a role of drug reservoir after nanoparticle phagocytosis. Therefore, the objective of this study was to assess the role of macrophages in mediating the …		853
440	8855660	https://sysrev.com/p/37476/article/8855660	Iron chelated melanin-like nanoparticles for tumor-associated macrophage repolarization and cancer therapy	Biomaterials	Rong, Lei; Zhang, Yong; Li, W.-S. Wei-Shuo; Su, Zhigui; Fadhil, Jaafar Imad; Zhang, Can	Tumor-associated macrophages (TAMs) are abundant in many cancers, and predominately display an immunosuppressive M2-like function that fosters tumor progression and promotes malignant metastasis. Current TAMs repolarization strategies mainly focused on harnessing the direct cancer cell killing property of M1-like macrophages repolarized from TAMs. However, the latent role of M1-like macrophages a…		853
522	8856194	https://sysrev.com/p/37476/article/8856194	Iron oxide nanoparticles inhibit tumour growth by inducing pro-inflammatory macrophage polarization in tumour tissues	NATURE NANOTECHNOLOGY	Zanganeh, Saeid; Hutter, Gregor; Spitler, Ryan; Lenkov, Olga; Mahmoudi, Morteza; Shaw, Aubie; Pajarinen, Jukka Sakari; Nejadnik, Hossein; Goodman, Stuart; Moseley, Michael; Coussens, Lisa Marie; Daldrup-Link, Heike Elisabeth	Until now, the Food and Drug Administration (FDA)-approved iron supplement ferumoxytol and other iron oxide nanoparticles have been used for treating iron deficiency, as contrast agents for magnetic resonance imaging and as drug carriers. Here, we show an intrinsic therapeutic effect of ferumoxytol on the growth of early mammary cancers, and lung cancer metastases in liver and lungs. In vitro, ad…		853
677	8857607	https://sysrev.com/p/37476/article/8857607	Iron Oxide Nanoparticles-Based Vaccine Delivery for Cancer Treatment	Molecular Pharmaceutics	Zhao, Yi; Zhao, Xiaotian; Cheng, Yuan; Guo, Xiaoshuang; Yuan, Weien	Modem therapeutic cancer vaccines need simple and effective formulations to enhance both humoral and cellular immune responses. Nanoparticles have obtained more and more attention in the development of vaccine delivery platforms. Moreover, nanoparticles-based vaccine delivery platform has high potential for improving the immunogenicity of vaccine. The Food and Drug Administration (FDA) has approv…		853
907	90543314	https://sysrev.com/p/43536/article/90543314	Irradiated tumor cell‚Äìderived microparticles mediate tumor eradication via cell killing and immune reprogramming	Science Advances	Wan, Chao; Sun, Yajie; Tian, Yu; Lu, Lisen; Dai, Xiaomeng; Meng, Jingshu; Huang, Jing; He, Qianyuan; Wu, Bian; Zhang, Zhanjie; Jiang, Ke; Hu, Desheng; Wu, Gang; Lovell, Jonathan F.; Jin, Honglin; Yang, Kunyu	Radiotherapy (RT) is routinely used in cancer treatment, but expansion of its clinical indications remains challenging. The mechanism underlying the radiation-induced bystander effect (RIBE) is not understood and not therapeutically exploited. We suggest that the RIBE is predominantly mediated by irradiated tumor cell‚Äìreleased microparticles (RT-MPs), which induce broad antitumor effects and ca…	0.667	77
111	8342455	https://sysrev.com/p/31994/article/8342455	Kupffer cells do not play a role in governing the efficacy of liposomal mitoxantrone used to treat a tumor model designed to assess drug delivery to liver	CLINICAL CANCER RESEARCH	Lim, H J; Parr, M J; Masin, D; McIntosh, N L; Madden, T D; Zhang, G Y; Johnstone, S; Bally, M B	A tumor model designed to assess liposome-mediated drug delivery to liver has been used in an attempt to better understand the mechanism of activity of liposomal mitoxantrone, a liposomal anticancer drug formulation that appears to be uniquely effective in treating this tumor model. Reductions in liposomal mitoxantrone accumulation in the liver were achieved either by use of poly(ethylene)glycol …	0.882	853
73	8341933	https://sysrev.com/p/31994/article/8341933	LC-MS metabolomics comparisons of cancer cell and macrophage responses to methotrexate and polymer-encapsulated methotrexate	International Journal of Pharmaceutics: X	Al-Natour, Mohammad Ahmad; Alazzo, Ali; Ghaemmaghami, Amir M; Kim, Dong-Hyun D.-H.; Alexander, Cameron	Methotrexate (MTX) is a folate analogue antimetabolite widely used for the treatment of rheumatoid arthritis and cancer. A number of studies have shown that MTX delivered via nanoparticle carriers is more potent against cancer cells than free MTX, a phenomenon attributed to higher cellular uptake of the particles compared to the saturable folate receptor pathway. In this study, a cell-based globa…	0.817	853
50	8341558	https://sysrev.com/p/31994/article/8341558	Leptin promotes migration and invasion of breast cancer cells by stimulating IL-8 production in M2 macrophages	Oncotarget	Cao, Hong; Huang, Yunxiu; Wang, Lin; Wang, Hong; Pang, Xueli; Li, Kuangfa; Dang, Weiqi; Tang, Hao; Wei, Lan; Su, Min; Tang, Cuiping; Chen, Tingmei	This study aims to investigate the mechanisms underlying leptin-mediated crosstalk between tumor-associated macrophages (M2 macrophages) and breast cancer cells. THP1 human leukemic monocytes were induced to differentiate into M2 macrophages by PMA (100 nM) and IL-4 (20 ng/mL). Quantitative RT-PCR and Western blot revealed that leptin (100 nM) significantly increased the expression of leptin rece…	0.919	853
494	8855952	https://sysrev.com/p/37476/article/8855952	LHRH-conjugated magnetic iron oxide nanoparticles for detection of breast cancer metastases	BREAST CANCER RESEARCH AND TREATMENT	Leuschner, Carola; Kumar, Challa S S R C.S.S.R.; Hansel, William; Soboyejo, Wole; Zhou, Jikou; Hormes, Josef	Targeted delivery of superparamagnetic iron oxide nanoparticles (SPIONs) could facilitate their accumulation in metastatic cancer cells in peripheral tissues, lymph nodes and bones and enhance the sensitivity of magnetic resonance imaging (MRI). The specificities of luteinizing hormone releasing hormone (LHRH) and luteinizing hormone/chorionic gonadotropin (LH/CG)- bound SPIONs were tested in hum…		853
108	8342424	https://sysrev.com/p/31994/article/8342424	Lipid Nanoparticle Assisted mRNA Delivery for Potent Cancer Immunotherapy	Nano Letters	Oberli, Matthias A; Reichmuth, Andreas M; Dorkin, J Robert; Mitchell, Michael J; Fenton, Owen S; Jaklenec, Ana; Anderson, Daniel G; Langer, Robert; Blankschtein, Daniel	The induction of a strong cytotoxic T cell response is an important prerequisite for successful immunotherapy against many viral diseases and tumors. Nucleotide vaccines, including mRNA vaccines with their intracellular antigen synthesis, have been shown to be potent activators of a cytotoxic immune response. The intracellular delivery of mRNA vaccines to the cytosol of antigen presenting immune …	0.864	853
116	8342509	https://sysrev.com/p/31994/article/8342509	Lipid nanoparticles of Type-A CpG D35 suppress tumor growth by changing tumor immune-microenvironment and activate CD8 T cells in mice	Journal of Controlled Release	Munakata, L; Tanimoto, Y; Osa, A; Meng, J; Haseda, Y; Naito, Y; Machiyama, H; Kumanogoh, A; Omata, D; Maruyama, K; Yoshioka, Y; Okada, Y; Koyama, S; Suzuki, R; Aoshi, T	Type-A CpG oligodeoxynucleotides (ODNs), which have a natural phosphodiester backbone, is one of the highest IFN-Œ± inducer from plasmacytoid dendritic cells (pDC) via Toll-like receptor 9 (TLR9)-dependent signaling. However, the in vivo application of Type-A CpG has been limited because the rapid degradation in vivo results in relatively weak biological effect compared to other Type-B, -C, and -…	0.725	853
789	8858621	https://sysrev.com/p/37476/article/8858621	Lipid-based phagocytosis nanoenhancer for macrophage immunotherapy.	Nanoscale	Ramesh, Anujan; Kumar, Sahana; Nguyen, Anh; Brouillard, Anthony; Kulkarni, Ashish	Tumor associated macrophages (TAMs) play an important role in initiating the immunosuppressive environment that negatively impacts the immunotherapy efficacy and has long been linked with cancer progression. On the other hand, activated macrophages display immense phagocytic potential and can be used as an effector cell for cancer therapy. But, activating TAMs to effectively phagocytose cancer ce…		853
483	8855911	https://sysrev.com/p/37476/article/8855911	Liposomal CpG-ODN: An in vitro and in vivo study on macrophage subtypes responses, biodistribution and subsequent therapeutic efficacy in mice models of cancers	European Journal of Pharmaceutical Sciences	Nikoofal-Sahlabadi, Sara; Matbou Riahi, Maryam; Sadri, Kayvan; Badiee, Ali; Nikpoor, Amin Reza; Jaafari, Mahmoud Reza; Riahi, Maryam Matbou; Sadri, Kayvan; Badiee, Ali; Nikpoor, Amin Reza; Jaafari, Mahmoud Reza	CpG oligodeoxynucleotides (CpG-ODN), a common immune stimulator and vaccine adjuvant, was reported to switch Tumor Associated Macrophages (TAMs) from M2 to M1 phenotype inducing anti-tumor responses. Liposomes are of the successfully applied carriers for CpG-ODN. The aim of present study was design and preparation of a liposomal formulation containing phosphodiester CpG-ODN, evaluation of its eff…		853
492	8855949	https://sysrev.com/p/37476/article/8855949	Liposomal nanoparticles carrying anti-IL6R antibody to the tumour microenvironment inhibit metastasis in two molecular subtypes of breast cancer mouse models	Theranostics	Guo, C; Chen, Y; Gao, W; Chang, A; Ye, Y; Shen, W; Luo, Y; Yang, S; Sun, P; Xiang, R; Li, N	Tumour microenvironment (TME) contributes significantly towards potentiating the stemness and metastasis properties of cancer cells. IL6-Stat3 is one of the important cell signaling pathways in mediating the communication between tumour and immune cells. Here, we have systematically developed a novel anti-CD44 antibody-mediated liposomal nanoparticle delivery system loaded with anti-IL6R antibody…		853
109	8342433	https://sysrev.com/p/31994/article/8342433	Liposomal pravastatin inhibits tumor growth by targeting cancer-related inflammation	Journal of Controlled Release	Coimbra, Maria; Banciu, Manuela; Fens, M.H.A.M. Marcel H A M; De Smet, Lieselotte; Cabaj, Magda; Metselaar, Josbert M; Storm, Gert; Schiffelers, Raymond M	The chronic inflammatory environment of tumors is a target for novel antitumor therapeutic strategies. Besides cholesterol lowering effects, statins have been studied for their anti-inflammatory and immunomodulatory properties. These pleiotropic effects result mainly from the altered post-translational modification of GTP-binding proteins which regulate many intracellular pathways involved in cel…	0.858	853
103	8342362	https://sysrev.com/p/31994/article/8342362	Liposomal prednisolone phosphate potentiates the antitumor activity of liposomal 5-fluorouracil in C26 murine colon carcinoma in vivo	CANCER BIOLOGY & THERAPY	Patras, Laura; Sylvester, Bianca; Luput, Lavinia; Sesarman, Alina; Licarete, Emilia; Porfire, Alina; Muntean, Dana; Drotar, Denise Minerva; Rusu, Alexandra Doina; Nagy, Andras-Laszlo; Catoi, Cornel; Tomuta, Ioan; Vlase, Laurian; Banciu, Manuela; Achim, Marcela	The antitumor efficacy of 5-fluorouracil (5-FU) in advanced colorectal cancer (CRC) is hindered not only by the low therapeutic index, but also by tumor cell resistance to this cytotoxic drug. Therefore, to enhance the 5-FU antitumor activity, the present research used a novel tumor-targeted therapy based on the co-administration of 5-FU encapsulated in long-circulating liposomes (LCL-5-FU) toget…	0.872	853
49	8341516	https://sysrev.com/p/31994/article/8341516	Liposomal simvastatin inhibits tumor growth via targeting tumor-associated macrophages-mediated oxidative stress	Cancer Letters	Alupei, Marius Costel; Licarete, Emilia; Patras, Laura; Banciu, Manuela	Statins possess antitumor actions at doses 100- to 500-fold higher than those needed to lower cholesterol levels. Thus, the antitumor efficacy of statins could be improved greatly by using tumor-targeted delivery systems. Therefore the present work aims to investigate the antitumor activity of long-circulating liposome-encapsulated simvastatin (LCL-SIM) versus free SIM in B16.F10 murine melanoma-…	0.912	853
135	8342904	https://sysrev.com/p/31994/article/8342904	Liposomal TriCurin, A Synergistic Combination of Curcumin, Epicatechin Gallate and Resveratrol, Repolarizes Tumor-Associated Microglia/Macrophages, and Eliminates Glioblastoma (GBM) and GBM Stem Cells.	MOLECULES	Mukherjee, Sumit; Baidoo, Juliet N E; Sampat, Samay; Mancuso, Andrew; David, Lovena; Cohen, Leah S; Zhou, Shuiqin; Banerjee, Probal	Glioblastoma (GBM) is a deadly brain tumor with a current mean survival of 12-15 months. Despite being a potent anti-cancer agent, the turmeric ingredient curcumin (C) has limited anti-tumor efficacy in vivo due to its low bioavailability. We have reported earlier a strategy involving the use two other polyphenols, epicatechin gallate (E) from green tea and resveratrol (R) from red grapes at a un…	0.912	853
58	8341700	https://sysrev.com/p/31994/article/8341700	Liposome encapsulated zoledronate favours M1-like behaviour in murine macrophages cultured with soluble factors from breast cancer cells	BMC CANCER	Sousa, Sofia; Auriola, Seppo; M√∂nkk√∂nen, J; M√§√§tt√§, J; Monkkonen, Jukka; Maatta, Jorma	BACKGROUND: Tumour stromal macrophages differentiate to tumour-associated macrophages (TAMs) with characteristics of immunosuppressive M2-type macrophages, having a central role in promoting tumour vascularisation, cancer cell dissemination and in suppressing anti-cancer immune responses. Bisphosphonates (BPs) are a group of drugs commonly used as anti-resorptive agents. Further, nitrogen contain…	0.872	853
57	8341699	https://sysrev.com/p/31994/article/8341699	Liposome promotion of tumor growth is associated with angiogenesis and inhibition of antitumor immune responses	Nanomedicine : nanotechnology, biology, and medicine	Sabnani, Manoj K; Rajan, Robin; Rowland, Bradley; Mavinkurve, Vikram; Wood, Laurence M; Gabizon, Alberto A; La-Beck, Ninh M	UNLABELLED: Liposomes have tremendous potential as drug carriers in the treatment of cancer. However, despite enhanced tumor drug delivery and decreased toxicity, patient survival rates have not improved significantly compared to corresponding free drug treatments. Importantly, we found that a liposomal nanoparticle currently used as a drug carrier in cancer patients enhanced tumor growth in an i…	0.934	853
94	8342148	https://sysrev.com/p/31994/article/8342148	Liposome-encapsulated CpG enhances antitumor activity accompanying the changing of lymphocyte populations in tumor via intratumoral administration	Nucleic Acid Therapeutics	Kim, Dong Hyeok; Moon, Chaerin; Oh, Sang-Seok S.-S.; Park, Soojong; Jeong, J.-W. Jin-Woo; Kim, Suk; Lee, Hee Gu; Kwon, Hyung-Joo H.-J.; Kim, Kwang Dong	Although oligodeoxynucleotides containing CpG motifs (CpG-ODN) are potent immune stimulators, the use of natural CpG-ODN--phosphodiester-backbone CpG--has been limited due to its instability by nuclease in vivo. The aim of this study is to investigate the anticancer efficiency of CpG-ODN capsulated using liposome, which enhances the stability of CpG-ODN. We formulated lipoplex, encapsulated natur…	0.868	853
114	8342488	https://sysrev.com/p/31994/article/8342488	Liposome-induced immunosuppression and tumor growth is mediated by macrophages and mitigated by liposome-encapsulated alendronate.	JOURNAL OF CONTROLLED RELEASE	Rajan, Robin; Sabnani, Manoj K; Mavinkurve, Vikram; Shmeeda, Hilary; Mansouri, Hossein; Bonkoungou, Sandrine; Le, Alexander D; Wood, Laurence M; Gabizon, Alberto A; La-Beck, Ninh M	Liposomal nanoparticles are the most commonly used drug nano-delivery platforms. However, recent reports show that certain pegylated liposomal nanoparticles (PLNs) and polymeric nanoparticles have the potential to enhance tumor growth and inhibit antitumor immunity in murine cancer models. We sought herein to identify the mechanisms and determine whether PLN-associated immunosuppression and tumor…	0.908	853
485	8855916	https://sysrev.com/p/37476/article/8855916	Liposomes Coated with Isolated Macrophage Membrane Can Target Lung Metastasis of Breast Cancer	ACS nano	Cao, Haiqiang; Dan, Zhaoling; He, Xinyu; Zhang, Zhiwen; Yu, Haijun; Yin, Qi; Li, Yaping	Cancer metastasis leads to high mortality of breast cancer and is difficult to treat because of the poor delivery efficiency of drugs. Herein, we report the wrapping of a drug-carrying liposome with an isolated macrophage membrane to improve delivery to metastatic sites. The macrophage membrane decoration increased cellular uptake of the emtansine liposome in metastatic 4T1 breast cancer cells an…		853
88	8342063	https://sysrev.com/p/31994/article/8342063	Liposomes of Quantum Dots Configured for Passive and Active Delivery to Tumor Tissue	NANO LETTERS	Aizik, Gil; Waiskopf, Nir; Agbaria, Majd; Ben-David-Naim, Meital; Levi-Kalisman, Yael; Shahar, Amit; Banin, Uri; Golomb, Gershon; Kalisman, Yael Levi; Shahar, Amit; Banin, Uri; Golomb, Gershon	The majority of developed and approved anticancer nanomedicines have been designed to exploit the dogma of the enhanced permeability and retention (EPR) effect, which is based on the leakiness of the tumor's blood vessels accompanied by impeded lymphatic drainage. However, the EPR effect has been under scrutiny recently because of its variable manifestation across tumor types and animal species a…	0.886	853
101	8342331	https://sysrev.com/p/31994/article/8342331	Local Immune-Triggered Surface-Modified Stem Cells for Solid Tumor Immunotherapy	ADVANCED FUNCTIONAL MATERIALS	Kim, Kyoung Sub; Lee, Jo Young; Han, Jieun; Hwang, Hee Sook; Lee, Jonghwan; Na, Kun	Here, described are additional treatment strategies that make use of human mesenchymal stem cell (hMSC)-based local immunotherapeutic agents for the treatment of solid tumors. Dibenzocyclooctyne-poly(ethylene glycol)-pheophorbide A conjugates are engineered for cell surface conjugation by copper-free click chemistry and are subsequently conjugated to hMSC (hMSC-DPP). hMSC-DPP can recognize and mi…	0.691	853
125	8342648	https://sysrev.com/p/31994/article/8342648	Lomustine Nanoparticles Enable Both Bone Marrow Sparing and High Brain Drug Levels - A Strategy for Brain Cancer Treatments	Pharmaceutical Research	Fisusi, Funmilola A; Siew, Adeline; Chooi, Kar Wai; Okubanjo, Omotunde; Garrett, Natalie; Lalatsa, Katerina; Serrano, Dolores; Summers, Ian; Moger, Julian; Stapleton, Paul; Satchi-Fainaro, Ronit; Schatzlein, Andreas G; Uchegbu, Ijeoma F; Sch√§tzlein, A G; Uchegbu, Ijeoma F	PURPOSE: The blood brain barrier compromises glioblastoma chemotherapy. However high blood concentrations of lipophilic, alkylating drugs result in brain uptake, but cause myelosuppression. We hypothesised that nanoparticles could achieve therapeutic brain concentrations without dose-limiting myelosuppression. METHODS: Mice were dosed with either intravenous lomustine Molecular Envelope Technolog…	0.885	853
85	8342034	https://sysrev.com/p/31994/article/8342034	Long circulating chitosan/PEG blended PLGA nanoparticle for tumor drug delivery	EUROPEAN JOURNAL OF PHARMACOLOGY	Parveen, Suphiya; Sahoo, Sanjeeb K	Polymeric nanoparticles have long been sought after as carriers for systemic and targeted drug delivery. The ability of these particles to circulate in the bloodstream for a prolonged period of time is often a prerequisite for successful targeted delivery. To achieve this, paclitaxel loaded chitosan and polyethylene glycol coated PLGA (PLGA-CS-PEG) nanoparticles were formulated and characterized …	0.856	853
124	8342632	https://sysrev.com/p/31994/article/8342632	Long-circulating DNA lipid nanocapsules as new vector for passive tumor targeting	Biomaterials	Morille, Marie; Montier, Tristan; Legras, Pierre; Carmoy, Nathalie; Brodin, Priscille; Pitard, Bruno; Benoit, Jean-Pierre; Passirani, Catherine; Beno√Æt, J.-P.; Passirani, Catherine	Systemic gene delivery systems are needed for therapeutic application to organs that are inaccessible by percutaneous injection. Currently, the main objective is the development of a stable and non-toxic vector that can encapsulate and deliver foreign genetic material to target cells. To this end, DNA, complexed with cationic lipids i.e. DOTAP/DOPE, was encapsulated into lipid nanocapsules (LNCs)…	0.599	853
62	8341791	https://sysrev.com/p/31994/article/8341791	Long-circulatory nanoparticles for gemcitabine delivery: Development and investigation of pharmacokinetics and in-vivo anticancer efficacy	European journal of pharmaceutical sciences : official journal of the European Federation for Pharmaceutical Sciences	Khare, Vaibhav; Singh, Amarinder; Mahajan, Girish; Alam, Noor; Kour, Smit; Gupta, Mehak; Kumar, Ajay; Singh, Gurdarshan; Singh, Shashank K; Saxena, Ajit K; Mondhe, Dilip M; Gupta, Prem N	The anticancer potential of gemcitabine, a nucleoside analog, is compromised due to the enzymatic degradation into inactive form leading to the short half-life in systemic circulation. Novel delivery strategies are required to improve therapeutic efficacy of this potential drug. Monomethoxy polyethylene glycol amine-polylactide-co-glycolide (mPEG-PLGA) co-polymer was synthesized and characterized…	0.89	853
470	8855857	https://sysrev.com/p/37476/article/8855857	Low dose gemcitabine-loaded lipid nanocapsules target monocytic myeloid-derived suppressor cells and potentiate cancer immunotherapy	Biomaterials	Sasso, Maria Stella; Lollo, Giovanna; Pitorre, Marion; Solito, Samantha; Pinton, Laura; Valpione, Sara; Bastiat, Guillaume; Mandruzzato, Susanna; Bronte, Vincenzo; Marigo, Ilaria; Benoit, J.-P. Jean-Pierre	Tumor-induced expansion of myeloid-derived suppressor cells (MDSCs) is known to impair the efficacy of cancer immunotherapy. Among pharmacological approaches for MDSC modulation, chemotherapy with selected drugs has a considerable interest due to the possibility of a rapid translation to the clinic. However, such approach is poorly selective and may be associated with dose-dependent toxicities. I…		853
92	8342105	https://sysrev.com/p/31994/article/8342105	Low-density lipoprotein-coupled N-succinyl chitosan nanoparticles co-delivering siRNA and doxorubicin for hepatocyte-targeted therapy	Biomaterials	Zhu, Q.-L. Qiao-ling; Zhou, Yi; Guan, Min; Zhou, X.-F. Xiao-feng; Yang, Shu-di S.-D.; Liu, Yang; Chen, Wei-liang W.-L.; Zhang, Chun-ge C.-G.; Yuan, Z.-Q. Zhi-qiang; Liu, Chun; Zhu, Ai-jun; Zhang, X.-N. Xue-nong	Developing safe and effective carriers of small interference RNA (siRNA) is a significant demand for the systemic delivery of siRNA. In this study, low-density lipoprotein (LDL) was isolated from human plasma and loaded with cholesterol-conjugated siRNA to silence the multidrug resistant gene of tumors. CholsiRNA/LDL-coupled N-succinyl chitosan nanoparticles loaded with doxorubicin (Dox-siRNA/LDL…	0.921	853
112	8342456	https://sysrev.com/p/31994/article/8342456	Ly6C(hi) Monocytes Delivering pH-Sensitive Micelle Loading Paclitaxel Improve Targeting Therapy of Metastatic Breast Cancer	ADVANCED FUNCTIONAL MATERIALS	Lang, Tianqun; Dong, Xinyue; Huang, Yan; Ran, Wei; Yin, Qi; Zhang, Pengcheng; Zhang, Zhiwen; Yu, Haijun; Li, Yaping	Many immune cells are capable of homing to sites of disease and eradicating infections and abnormal cells. However, their efficacy is usually down-regulated in tumor microenvironments and it is difficult to boost. It is presumed that the anticancer activity of immune cells can be improved by integrating an additional therapeutic modality such as chemotherapy into the cells. Here, Ly6C(hi) monocyt…	0.819	853
484	8855913	https://sysrev.com/p/37476/article/8855913	LyP-1-conjugated PEGylated liposomes: A carrier system for targeted therapy of lymphatic metastatic tumor	Journal of Controlled Release	Yan, Zhiqiang; Wang, Fei; Wen, Ziyi; Zhan, Changyou; Feng, Linglin; Liu, Yu; Wei, Xiaoli; Xie, Cao; Lu, Weiyue	The application of liposomes in targeted therapy of lymphatic metastatic tumors has been hampered by the low uptake rate of liposome by metastatic lymph nodes. In this report, LyP-1, a peptide that can specifically bind tumor cells, tumor lymphatics and tumor-associated macrophages, was conjugated to liposomes for targeting and treating lymphatic metastatic tumors. Firstly, LyP-1-conjugated PEGyl…		853
76	8341965	https://sysrev.com/p/31994/article/8341965	M1 Macrophage-Derived Nanovesicles Potentiate the Anticancer Efficacy of Immune Checkpoint Inhibitors	ACS NANO	Choo, Yeon Woong; Kang, Mikyung; Kim, Han Young; Han, Jin; Kang, Seokyung; Lee, Ju-Ro; Jeong, Gun-Jae; Kwon, Sung Pil; Song, Seuk Young; Go, Seokhyeong; Jung, Mungyo; Hong, Jihye; Kim, Byung-Soo	Cancer immunotherapy modulates immune cells to induce antitumor immune responses. Tumors employ immune checkpoints to evade immune cell attacks. Immune checkpoint inhibitors such as anti-PD-L1 antibody (aPD-L1), which is being used clinically for cancer treatments, can block immune checkpoints so that the immune system can attack tumors. However, immune checkpoint inhibitor therapy may be hampere…	0.889	853
790	8858712	https://sysrev.com/p/37476/article/8858712	M2 macrophage-derived extracellular vesicles promote gastric cancer progression via a microRNA-130b-3p/MLL3/GRHL2 signaling cascade.	Journal of experimental & clinical cancer research : CR	Zhang, Yu; Meng, Wenbo; Yue, Ping; Li, Xun	BACKGROUND: Transfer of noncoding microRNAs (miRNAs) by extracellular vesicles (EVs) promotes the development of chemoresistance in many tumor types. Additionally, restoration or depletion of several miRNAs has been observed in multiple cancer types including gastric cancer (GC). In this present study, we aimed to investigate the mechanism of miR-130b-3p in M2 macrophage-derived EVs in the develo…		853
60	8341784	https://sysrev.com/p/31994/article/8341784	M2 polarization enhances silica nanoparticle uptake by macrophages	Frontiers in Pharmacology	Hoppst√§dter, J; Seif, M; Dembek, A; Cavelius, C; Huwer, H; Kraegeloh, A; Kiemer, A K	While silica nanoparticles have enabled numerous industrial and medical applications, their toxicological safety requires further evaluation. Macrophages are the major cell population responsible for nanoparticle clearance in vivo. The prevailing macrophage phenotype largely depends on the local immune status of the host. Whereas M1-polarized macrophages are considered as pro-inflammatory macroph…	0.611	853
129	8342744	https://sysrev.com/p/31994/article/8342744	Macrophage activation of lymphoma-bearing mice by liposome-mediated intraperitoneal IL-2 and IL-6 gene therapy	Chinese Medical Journal	Wang, Q X; Cao, X T; Wang, J L; Zhang, W P; Tao, Q; Ye, T X	Objective To investigate the antitumor mechanism of interleukin-2 (IL-2) and interleukin-6 (IL-6) gene therapy. Methods Liposome encapsulated IL-2 DNA and IL-6 DNA were intraperitoneally (i.p.) injected into mouse lymphoma cell line (EL-4) lymphoma-bearing mice. Macrophage function (M phi) from the mice was assessed. Results Cytotoxicity, major histocompatibility (MHC) II expression and IL-l and …	0.848	853
122	8342611	https://sysrev.com/p/31994/article/8342611	Macrophage cell tracking PET imaging using mesoporous silica nanoparticles via in vivo bioorthogonal F-18 labeling	Biomaterials	Jeong, H J; Yoo, R J; Kim, J K; Kim, M H; Park, S H; Kim, H; Lim, J W; Do, S H; Lee, K C; Lee, Y J; Kim, D W	We introduce an efficient cell tracking imaging protocol using positron emission tomography (PET). Since macrophages are known to home and accumulate in tumor tissues and atherosclerotic plaque, we design a PET imaging protocol for macrophage cell tracking using aza-dibenzocyclooctyne-tethered PEGylated mesoporous silica nanoparticles (DBCO-MSNs) with the short half-life F-18-labeled azide-radiot…	0.865	853
63	8341814	https://sysrev.com/p/31994/article/8341814	Macrophage entrapped silica coated superparamagnetic iron oxide particles for controlled drug release in a 3D cancer model	Journal of Controlled Release	Ullah, Sami; Seidel, Katja; T√ºrkkan, S; Warwas, Dawid Peter; Dubich, Tatyana; Rohde, Manfred; Hauser, Hansjorg Hansjoerg; Behrens, Peter; Kirschning, Andreas; K√∂ster, M; Wirth, Dagmar; Tuerkkan, Sibel; Warwas, Dawid Peter; Dubich, Tatyana; Rohde, Manfred; Hauser, Hansjorg Hansjoerg; Behrens, Peter; Kirschning, Andreas; Koester, Mario; Wirth, Dagmar; Turkkan, Sibel; Warwas, Dawid Peter; Dubich, …	Targeted delivery of drugs is a major challenge in treatment of diverse diseases. Systemically administered drugs demand high doses and are accompanied by poor selectivity and side effects on non-target cells. Here, we introduce a new principle for targeted drug delivery. It is based on macrophages as transporters for nanoparticle-coupled drugs as well as controlled release of drugs by hypertherm…	0.813	853
491	8855948	https://sysrev.com/p/37476/article/8855948	Macrophage membrane-coated iron oxide nanoparticles for enhanced photothermal tumor therapy	Nanotechnology	Meng, Qian-Fang Q.-F.; Rao, Lang; Zan, Minghui; Chen, Ming; Yu, Guang-Tao G.-T.; Wei, Xiaoyun; Wu, Zhuhao; Sun, Yue; Guo, S.-S. Shi-Shang; Zhao, Xing-Zhong X.-Z.; Wang, Fu-Bing; Liu, Wei	Nanotechnology possesses the potential to revolutionize the diagnosis and treatment of tumors. The ideal nanoparticles used for in vivo cancer therapy should have long blood circulation times and active cancer targeting. Additionally, they should be harmless and invisible to the immune system. Here, we developed a biomimetic nanoplatform with the above properties for cancer therapy. Macrophage me…		853
816	10421434	https://sysrev.com/p/56117/article/10421434	Macrophage-cancer hybrid membrane-coated nanoparticles for targeting lung metastasis in breast cancer therapy	Journal of Nanobiotechnology	Gong, Chunai; Yu, Xiaoyan; You, Benming; Wu, Yan; Wang, Rong; Lu, Han; Wang, Yujie; Gao, Shen; Yuan, Yongfang	Cell membrane- covered drug-delivery nanoplatforms have been garnering attention because of their enhanced bio-interfacing capabilities that originate from source cells. In this top-down technique, nanoparticles (NPs) are covered by various membrane coatings, including membranes from specialized cells or hybrid membranes that combine the capacities of different types of cell membranes. Here, hybr…		853
132	8342873	https://sysrev.com/p/31994/article/8342873	Macrophage-derived exosome-mimetic hybrid vesicles for tumor targeted drug delivery	ACTA BIOMATERIALIA	Rayamajhi, Sagar; Nguyen, Tuyen Duong Thanh; Marasini, Ramesh; Aryal, Santosh	Extracellular vesicles (EVs) are phospholipid and protein constructs which are continuously secreted by cells in the form of smaller (30-200nm) and larger (micron size) particles. While all of these vesicles are called as EVs, the smaller size are normally called as exosomes. Small EVs (sEVs) have now been explored as a potential candidate in therapeutics delivery owing to their endogenous functi…	0.659	853
123	8342616	https://sysrev.com/p/31994/article/8342616	Macrophage-engulfed MoS2 for active targeted photothermal therapy	NEW JOURNAL OF CHEMISTRY	Song, Chuanqi; Li, Zizuo; Chen, Yaodong; Zheng, Ce; Hu, Narisu; Guo, Chongshen	Tumor targeted therapy has been a subject of research owing to its excellent therapeutic outcome and minimal side effects. However, it is still a challenge for the well-known nanomaterial-mediated phototherapy. In this study, macrophages were employed as biocarriers for the targeted delivery of MoS2, which is an untargeted photothermal agent with large particle dimension. The uptake of MoS2 by ma…	0.808	853
127	8342664	https://sysrev.com/p/31994/article/8342664	Macrophage-Mediated Delivery of Hypoxia-Activated Prodrug Nanoparticles	ADVANCED THERAPEUTICS	Evans, Michael A; Shields, C Wyatt; Krishnan, Vinu; Wang, Lily Li-Wen; Zhao, Zhongmin; Ukidve, Anvay; Lewandowski, Michael; Gao, Yongsheng; Mitragotri, Samir	Hypoxia-activated prodrugs (HAPs) have tremendous clinical potential due to their selective toxicity toward poorly oxygenated tissues, which is a hallmark of solid tumors. Despite their promising results in vitro, HAPs have failed to make a clinical impact. This is largely because tumor hypoxia is located far from blood vessels, making it difficult for HAPs to accumulate in therapeutically suffic…	0.847	853
106	8342416	https://sysrev.com/p/31994/article/8342416	Macrophage-mediated delivery of light activated nitric oxide prodrugs with spatial, temporal and concentration control	Chemical Science	Evans, Michael A; Huang, P.-J. Po-Ju; Iwamoto, Yuji; Ibsen, Kelly N; Chan, Emory M; Hitomi, Yutaka; Ford, Peter C; Mitragotri, Samir	Nitric oxide (NO) holds great promise as a treatment for cancer hypoxia, if its concentration and localization can be precisely controlled. Here, we report a "Trojan Horse" strategy to provide the necessary spatial, temporal, and dosage control of such drug-delivery therapies at targeted tissues. Described is a unique package consisting of (1) a manganese-nitrosyl complex, which is a photoactivat…	0.791	853
117	8342513	https://sysrev.com/p/31994/article/8342513	Macrophage-Mediated Delivery of Multifunctional Nanotherapeutics for Synergistic Chemo-Photothermal Therapy of Solid Tumors	ACS APPLIED MATERIALS & INTERFACES	Nguyen, Van Du; Min, Hyun-Ki H.-K.; Kim, D.-H. Deok-Ho; Kim, Chang-Sei C.-S.; Han, Jiwon; Park, J.-O. Jong-Oh; Choi, Eunpyo	Although great efforts have been undertaken to develop a nanoparticle-based drug delivery system (DDS) for the treatment of solid tumors, the therapeutic outcomes are still limited. Immune cells, which possess an intrinsic ability to phagocytose nanoparticles and are recruited by tumors, can be exploited to deliver nanotherapeutics deep inside the tumors. Photothermal therapy using near-infrared …	0.911	853
72	8341923	https://sysrev.com/p/31994/article/8341923	Macrophage-Mediated Exocytosis of Elongated Nanoparticles Improves Hepatic Excretion and Cancer Phototherapy	ACS Applied Materials and Interfaces	Oh, Nuri; Kim, Yongjoo; Kweon, Hee-Seok H.-S.; Oh, W.-Y. Wang-Yuhl; Park, J.-H. Ji-Ho	The introduction of nanoparticle-mediated delivery and therapy has revolutionized cancer treatment approaches. However, there has been limited success in clinical trials because current approaches have not simultaneously satisfied therapeutic efficacy and biosafety criteria to an adequate degree. Here, we employ efficient macrophage-mediated exocytosis of elongated nanoparticles to facilitate the…	0.904	853
121	8342579	https://sysrev.com/p/31994/article/8342579	Macrophage-mimic shape changeable nanomedicine retained in tumor for multimodal therapy of breast cancer	Journal of Controlled Release	Liu, Rui; An, Yang; Jia, Wenfeng; Wang, Yushan; Wu, Yue; Zhen, Yonghuan; Cao, Jun; Gao, Huile	The current nanomedicines for cancer therapy based on the enhance permeability and retention (EPR) effect remain insufficient to satisfy the clinical need, and the challenges hindering nanomedicines delivery should be conquered for strong therapeutic efficacy. To address these problems, a membrane-coated laser-responsive shape changeable nanomedicine, I-P@NPs@M, is reported. The covering macropha…	0.914	853
82	8341999	https://sysrev.com/p/31994/article/8341999	Macrophage-specific RNA interference targeting via "click", mannosylated polymeric micelles.	Molecular pharmaceutics	Yu, Shann S; Lau, Cheryl M; Barham, Whitney J; Onishko, Halina M; Nelson, Christopher E; Li, Hongmei; Smith, Chelsey A; Yull, Fiona E; Duvall, Craig L; Giorgio, Todd D	Macrophages represent an important therapeutic target, because their activity has been implicated in the progression of debilitating diseases such as cancer and atherosclerosis. In this work, we designed and characterized pH-responsive polymeric micelles that were mannosylated using "click" chemistry to achieve CD206 (mannose receptor)-targeted siRNA delivery. CD206 is primarily expressed on macr…	0.93	853
66	8341826	https://sysrev.com/p/31994/article/8341826	Macrophages as a potential tumor-microenvironment target for noninvasive imaging of early response to anticancer therapy	Biomaterials	Cao, Qizhen; Yan, Xinrui; Chen, Kai; Huang, Qian; Melancon, Marites P; Lopez, Gabriel; Cheng, Zhen; Li, Chun	As a result of therapy-induced apoptosis, peripheral blood monocytes are recruited to tumors, where they become tumor-associated macrophages (TAMs). To date, few studies have investigated noninvasive molecular imaging for assessment of macrophage infiltration in response to therapy-induced apoptosis. Here, noninvasive assessment of changes in tumor accumulation of TAMs was proposed as a new way t…	0.933	853
471	8855859	https://sysrev.com/p/37476/article/8855859	Macrophages as an active tumour-targeting carrier of SN38-nanoparticles for cancer therapy	JOURNAL OF DRUG TARGETING	Huang, Zhangdan; Sun, Xuanrong; Liu, Xiangrui; Shen, Youqing; Wang, Kai	Taking advantage of their enhanced permeability and retention (EPR) effect, nanomedicines have been extensively studied for targeted drug delivery to tumour tissues. However, tumour heterogeneity restricts the EPR effect and drug penetration into tumours, and nanoformulations only generate a limited therapeutic improvement in clinical settings. Macrophages have the inherent ability of tumour homi…		853
46	8341455	https://sysrev.com/p/31994/article/8341455	MACROPHAGES AS DRUG DELIVERY CARRIERS FOR ACOUSTIC PHASE-CHANGE DROPLETS	ULTRASOUND IN MEDICINE AND BIOLOGY	Fan, Ching-Hsiang; Lee, Ya-Hsuan; Ho, Yi-Ju; Wang, Chung-Hsin; Kang, Shih-Tsung; Yeh, Chih-Kuang	The major challenges in treating malignant tumors are transport of therapeutic agents to hypoxic regions and real-time assessment of successful drug release via medical imaging modalities. In this study, we propose the use of macrophages (RAW 264.7 cells) as carriers of drug-loaded phase-change droplets to penetrate ischemic or hypoxic regions within tumors. The droplets consist of perfluoropenta…	0.81	853
45	8341376	https://sysrev.com/p/31994/article/8341376	Macrophages as nanoparticle delivery vectors for photothermal therapy of brain tumors	Therapeutic delivery	Christie, Catherine; Madsen, Steen J; Peng, Qian; Hirschberg, Henry	Certain types of stem and immune cells, which have an innate ability to target and infiltrate tumors, can be utilized as vectors to deliver several types of anticancer agents. In particular monocytes have the advantage of carrying relatively large payloads of therapeutic nanomaterials, can be patient derived in large numbers and are able to actively infiltrate tumors despite many barriers often p…	0.874	853
100	8342329	https://sysrev.com/p/31994/article/8342329	Macrophages derived exosomes deliver miR-223 to epithelial ovarian cancer cells to elicit a chemoresistant phenotype	Journal of Experimental and Clinical Cancer Research	Zhu, Xiaolan; Shen, Huiling; Yin, Xinming; Yang, Meiling; Wei, Hong; Chen, Qi; Feng, Fan; Liu, Yueqin; Xu, Wenlin; Li, Yuefeng	BackgroundHow exosomal microRNAs (miRNAs) derived from macrophages contribute to the development of drug resistance in the context of the hypoxic tumor microenvironment in epithelial ovarian cancer (EOC) remains poorly understood.MethodsThe miRNA levels were detected by qRT-PCR. Protein levels of HIF-1, CD163 and PTEN-PI3K/AKT pathway were assessed by Western blot (WB) and Immunohistochemistry (I…	0.903	853
61	8341786	https://sysrev.com/p/31994/article/8341786	Macrophages homing to metastatic lymph nodes can be monitored with ultrasensitive ferromagnetic iron-oxide nanocubes and a 1.5T clinical 0 scanner	PLoS ONE	Cho, Hye Rim; Choi, Seung Hong; Lee, Nohyun; Hyeon, Taeghwan; Kim, Hyeonjin; Moon, Woo Kyung	Background: Due to the ability of macrophages to specifically home to tumors, their potential use as a delivery vehicle for cancer therapeutics has been suggested. Tracking the delivery and engraftment of macrophages into human tumors with a 1.5T clinical MR scanner requires the development of sensitive contrast agents for cell labeling. Therefore, this study aimed to determine whether intravenou…	0.898	853
79	8341977	https://sysrev.com/p/31994/article/8341977	Macrophages loaded CpG and GNR-PEI for combination of tumor photothermal therapy and immunotherapy	SCIENCE CHINA-MATERIALS	Chen, Jie; Lin, Lin; Yan, Nan; Hu, Yingying; Fang, Huapan; Guo, Zhaopei; Sun, Pingjie; Tian, Huayu; Chen, Xuesi	Nano-therapeutic approach for clinical implementation of tumors remains a longstanding challenge in the medical field. The main challenges are rapid clearance, offtarget effect and the limited role in the treatment of metastatic tumors. Toward this objective, a cell-mediated strategy by transporting photothermal reagents and CpG adjuvant within macrophage vehicles is performed. The photothermal r…	0.835	853
477	8855874	https://sysrev.com/p/37476/article/8855874	Macrophages-Mediated Delivery of Small Gold Nanorods for Tumor Hypoxia Photoacoustic Imaging and Enhanced Photothermal Therapy	ACS Applied Materials and Interfaces	An, Lu; Wang, Yuanyuan; Lin, Jiaomin; Tian, Qiwei; Xie, Yinxiao; Hu, Junqing; Yang, Shiping	Macrophage-mediated delivery of drugs or nanoparticles has great potential in cancer treatment because it can avoid interception by the immune system and cross the blood-vessel barriers to reach the hypoxic regions of tumors. However, macrophage-based delivery system still faces some great challenges such as low theranostics agent loading capacity and hypoxic regions tendency in vivo. Herein, sma…		853
53	8341657	https://sysrev.com/p/31994/article/8341657	Magnet Patterned Superparamagnetic Fe3 O4 /Au Core-Shell Nanoplasmonic Sensing Array for Label-Free High Throughput Cytokine Immunoassay.	Advanced Healthcare Materials	Cai, Yuxin; Zhu, Jingyi; He, Jiacheng; Yang, Wen; Ma, Chao; Xiong, Feng; Li, Feng; Chen, Weiqiang; Chen, Pengyu	Rapid and accurate immune monitoring plays a decisive role in effectively treating immune-related diseases especially at point-of-care, where an immediate decision on treatment is needed upon precise determination of the patient immune status. Derived from the emerging clinical demands, there is an urgent need for a cytokine immunoassay that offers unprecedented sensor performance with high sensi…	0.251	853
126	8342663	https://sysrev.com/p/31994/article/8342663	Magnetic iron oxide nanoparticles/10-hydroxy camptothecin co-loaded nanogel for enhanced photothermal-chemo therapy	APPLIED MATERIALS TODAY	Li, WenTing; Xue, BingXin; Shi, Kun; Qu, Ying; Chu, BingYang; Qian, ZhiYong	Iron oxide nanoparticle is a promising nano-biomaterial for treating iron deficiency, or as drug carriers and contrast agent as well as stimulator to elicit ROS generation. However, because of their intrinsic structure, therapeutic agents are hard to be loaded by them alone. Nanogel is a promising candidate for co-loading of iron oxide and therapeutic drug, due to its network structure and permea…	0.801	853
67	8341854	https://sysrev.com/p/31994/article/8341854	Magnetic labeling of activated microglia in experimental gliomas.	Neoplasia (New York, N.Y.)	Fleige, G; Nolte, C; Synowitz, M; Seeberger, F; Kettenmann, H; Zimmer, C	Microglia, as intrinsic immunoeffector cells of the central nervous system (CNS), play a very sensitive, crucial role in the response to almost any brain pathology where they are activated to a phagocytic state. Based on the characteristic features of activated microglia, we investigated whether these cells can be visualized with magnetic resonance imaging (MRI) using ultrasmall superparamagnetic…	0.877	853
91	8342094	https://sysrev.com/p/31994/article/8342094	Magnetic Nanoparticles in Macrophages and Cancer Cells Exhibit Different Signal Behavior on Magnetic Particle Imaging	Journal of nanoscience and nanotechnology	Suzuka, Hisaaki; Mimura, Atsushi; Inaoka, Yoshimi; Murase, Kenya	Cell labeling with magnetic nanoparticles (MNPs) is a promising method of cell tracking. In particular, a novel quantitative tomography method called magnetic particle imaging (MPI) has the potential to estimate the number of successfully transplanted MNP-labeled cells, thereby helping predict clinical outcomes. However, the biological factors that shape the MPI signals of MNPs during cell labeli…	0.711	853
81	8341991	https://sysrev.com/p/31994/article/8341991	Magnetic Particle Imaging of Macrophages Associated with Cancer: Filling the Voids Left by Iron-Based Magnetic Resonance Imaging.	Molecular imaging and biology	Makela, Ashley V; Gaudet, Jeffrey M; Schott, Melissa A; Sehl, Olivia C; Contag, Christopher H; Foster, Paula J	PURPOSE: Magnetic particle imaging (MPI) is an emerging molecular imaging technique that directly detects iron nanoparticles distributed in living subjects. Compared with imaging iron with magnetic resonance imaging (MRI), MPI signal can be measured to determine iron content in specific regions. In this paper, the detection of iron-labeled macrophages associated with cancer by MRI and MPI was com…	0.841	853
481	8855901	https://sysrev.com/p/37476/article/8855901	Magnetic targeting combined with active targeting of dual-ligand iron oxide nanoprobes to promote the penetration depth in tumors for effective magnetic resonance imaging and hyperthermia	ACTA BIOMATERIALIA	Chen, Ling; Wu, Yang; Wu, Haoan; Li, Jianzhong; Xie, Jun; Zang, Fengchao; Ma, Ming; Gu, Ning; Zhang, Yu	The combination of multi-targeting magnetic nanoprobes and multi-targeting strategies has potential to facilitate magnetic resonance imaging (MRI) and magnetic induction hyperthermia of the tumor. Although the thermo-agents based on magnetic iron oxide nanoparticles (MION) have been successfully used in the form of intratumoral injection in clinical cure of glioblastoma, the tumor-targeted thermo…		853
87	8342052	https://sysrev.com/p/31994/article/8342052	Magnetic-Fe/Fe(3)O(4)-nanoparticle-bound SN38 as carboxylesterase-cleavable prodrug for the delivery to tumors within monocytes/macrophages.	Beilstein Journal of Nanotechnology	Wang, Hongwang; Shrestha, Tej B; Basel, Matthew T; Dani, Raj Kumar; Seo, Gwi-Moon G.-M.; Balivada, Sivasai; Pyle, Marla M; Prock, Heidy; Koper, Olga B; Thapa, Prem S; Moore, David; Li, Ping; Chikan, Viktor; Troyer, Deryl L; Bossmann, Stefan H	The targeted delivery of therapeutics to the tumor site is highly desirable in cancer treatment, because it is capable of minimizing collateral damage. Herein, we report the synthesis of a nanoplatform, which is composed of a 15 ¬± 1 nm diameter core/shell Fe/Fe 3O 4 magnetic nanoparticles (MNPs) and the topoisomerase I blocker SN38 bound to the surface of the MNPs via a carboxylesterase cleavabl…	0.916	853
800	8858985	https://sysrev.com/p/37476/article/8858985	Manipulating the function of tumor-associated macrophages by siRNA-loaded lipid nanoparticles for cancer immunotherapy.	Journal of controlled release : official journal of the Controlled Release Society	Shobaki, Nour; Sato, Yusuke; Suzuki, Yuichi; Okabe, Nana; Harashima, Hideyoshi	The tumor-microenvironment contains large numbers of tumor-associated macrophages (TAMs) which are largely M2 phenotypes and are involved in pro-tumorous functions. Targeting TAMs so as to manipulate them and to modify their functions could be a novel immunotherapy for the treatment of cancer. Such a strategy would involve targeting TAMs with short interfering RNA (siRNA) to modify their function…		853
70	8341899	https://sysrev.com/p/31994/article/8341899	Manipulation of tumor targeting cell-based microrobots carrying NIR light sensitive therapeutics using EMA system and chemotaxis		Nguyen, V D; Zheng, S; Le, V H; Han, J; Park, J.-O.	In this study, we prepare and evaluate a novel cellbased micro-platform (microrobot) for active tumor therapy. The microrobots are fabricated utilizing the engulfment activity of immune cells (macrophages) with drug-loaded magnetic liposomes via phagocytosis. First, we synthesize magnetic nanoparticles (MNP) with superparamagnetic properties and high energy absorbance to near-infrared (NIR) light…	0.909	853
89	8342067	https://sysrev.com/p/31994/article/8342067	Mannose functionalized plain and endosomolytic nanocomposite(s)-based approach for the induction of effective antitumor immune response in C57BL/6 mice melanoma model	Drug development and industrial pharmacy	Sharma, Rajeev; Vyas, S P	The goal of present study to assess the antigen specific immunopotentiation effect of mannose functionalized endosomolytic and conventional nanocomposite(s) based combination approach using C57BL/6 mice melanoma model. Endosomolytic and conventional nanocomposite(s) were prepared by double emulsification method. The optimized formulation was extensively characterized for average particle size, ze…	0.872	853
906	90543312	https://sysrev.com/p/43536/article/90543312	Mannosylated chitosan nanoparticle-based cytokine gene therapy suppressed cancer growth in BALB/c mice bearing CT-26 carcinoma cells	Mol. Cancer Ther.	Kim, Tae Hee; Jin, Hua; Kim, Hyun Woo; Cho, Myung-Haing; Cho, Chong Su	Cancer immunotherapy relies on the ability of the immune system to destroy tumor cells selectively and to elicit a long-lasting memory of such activity. Interleukin-1 2 (IL-12) is an immunomodulatory cytokine produced primarily by antigen-presenting cells, which play an important role in promoting Th1-type immune response and cell-mediated immunity. To augment the antitumor immune action by in vi…	0.624	77
137	8342949	https://sysrev.com/p/31994/article/8342949	Mannosylated protamine as a novel DNA vaccine carrier for effective induction of anti-tumor immune responses	International Journal of Pharmaceutics	Zeng, Zhaoyan; Dai, Shuang; Jiao, Yan; Jiang, Lei; Zhao, Yuekui; Wang, Bo; Zong, Li	Gene immunotherapy has been developed as a promising strategy for inhibition of tumor growth. In the study, mannosylated protamine sulphate (MPS) was used as a novel DNA vaccine carrier to enhance transfection efficiency and anti-tumor immune responses. Anti-GRP DNA vaccine (pGRP) was selected as a model gene and condensed by MPS to form MPS/pGRP nanoparticles. The cellular uptake and transfectio…	0.694	853
99	8342309	https://sysrev.com/p/31994/article/8342309	Matrix Metalloproteinase Cleavable Nanoparticles for Tumor Microenvironment and Tumor Cell Dual-Targeting Drug Delivery	ACS Applied Materials and Interfaces	Sun, Zhenliang; Li, Ruihong; Sun, Ji; Peng, You; Xiao, Linlin; Zhang, Xingxing; Xu, Yixin; Wang, Man	Matrix metalloproteinases (MMPs), mostly abundant in the tumor extracellular matrix (ECM), tumor cells, and tumor vasculatures, are closely correlated with tumor progression and metastasis. In this case, making use of MMPs was supposed to achieve site-specific drug delivery and a satisfactory tumor treatment effect. Herein, we rationally developed a novel tumor microenvironment and tumor cell dua…	0.952	853
119	8342554	https://sysrev.com/p/31994/article/8342554	Mechanism of Iron Oxide-Induced Macrophage Activation: The Impact of Composition and the Underlying Signaling Pathway	Journal of the American Chemical Society	Gu, Zhengying; Liu, Tianqing; Tang, Jie; Yang, Yannan; Song, Hao; Tuong, Zewen K; Fu, Jianye; Yu, Chengzhong	Iron oxide nanoparticles (IONPs) have emerging anticancer applications via polarizing tumor-associated macrophages from tumor-promoting phenotype (M2) to tumor-suppressing phenotype (M1). However, the underlying mechanism and structure-function relationship remain unclear. We report magnetite IONPs are more effective compared to hematite in M1 polarization and tumor suppression. Moreover, magneti…	0.675	853
136	8342923	https://sysrev.com/p/31994/article/8342923	Mechanisms for cellular uptake of nanosized clinical MRI contrast agents	Nanotoxicology	Guggenheim, Emily J; Rappoport, Joshua Z; Lynch, Iseult	Engineered Nanomaterials (NMs), such as Superparamagnetic Iron Oxide Nanoparticles (SPIONs), offer significant benefits in a wide range of applications, including cancer diagnostic and therapeutic strategies. However, the use of NMs in biomedicine raises safety concerns due to lack of knowledge on possible biological interactions and effects. The initial basis for using SPIONs as biomedical MRI c…	0.804	853
55	8341671	https://sysrev.com/p/31994/article/8341671	Mechanisms of the effectiveness of poly(epsilon-caprolactone) lipid-core nanocapsules loaded with methotrexate on glioblastoma multiforme treatment.	INTERNATIONAL JOURNAL OF NANOMEDICINE	Pereira, Natalia Rubio Claret; Loiola, Rodrigo Azevedo; Rodrigues, Stephen Fernandes; de Oliveira, Catiuscia P; Buttenbender, Sabrina L; Guterres, Silvia S; Pohlmann, Adriana R; Farsky, Sandra H; B√ºttenbender, S L; Guterres, Silvia S; Pohlmann, Adriana R; Farsky, Sandra H; Claret Pereira, Natalia Rubio; Loiola, Rodrigo Azevedo; Rodrigues, Stephen Fernandes; de Oliveira, Catiuscia P; Buttenbender…	Purpose: The low penetration of drugs across the blood‚Äìbrain barrier (BBB) compromises the delivery of chemotherapeutic agents to the brain parenchyma and contributes to the poor prognosis of glioblastoma multiforme (GBM). We investigated the efficacy of methotrexate-loaded lipid-core nanocapsules (MTX-LNC) administered by the oral route to treat murine GBM, its ability to cross the BBB, and th…	0.809	853
48	8341505	https://sysrev.com/p/31994/article/8341505	Medicinal facilities to B16F10 melanoma cells for distant metastasis control with a supramolecular complex by DEAE-dextran-MMA copolymer/paclitaxel	DRUG DELIVERY AND TRANSLATIONAL RESEARCH	Eshita, Yuki; Ji, Rui-Cheng; Onishi, Masayasu; Kobayashi, Takashi; Mizuno, Masaaki; Yoshida, Jun; Kubota, Naoji; Onishi, Yasuhiko	The resistance of cancer cells to chemotherapeutic drugs (MDR) is a major problem to be solved. A supramolecular DEAE-dextran-MMA copolymer (DDMC)/paclitaxel (PTX) complex was obtained by using PTX as the guest and DDMC as the host having 50-300 nm in diameter. The drug resistance of B16F10 melanoma cells to paclitaxel was observed, but there is no drug resistance of melanoma cells to the DDMC/PT…	0.887	853
133	8342876	https://sysrev.com/p/31994/article/8342876	Melanoma exosomes promote mixed M1 and M2 macrophage polarization	CYTOKINE	Bardi, Gina T; Smith, Mary Ann; Hood, Joshua L	Macrophages are key participants in melanoma growth and survival. In general, macrophages can be classified as M1 or M2 activation phenotypes. Increasing evidence demonstrates that melanoma exosomes also facilitate tumor survival and metastasis. However, the role of melanoma exosomes in directly influencing macrophage function is poorly understood. Herein, we investigated the hypothesis that natu…	0.803	853
98	8342279	https://sysrev.com/p/31994/article/8342279	Merging 'Micro' with 'Nano': On-chip high-throughput synthesis of polymeric nanoparticles for cancer therapy		Valencia, P M; Rhee, M; Langer, R; Farokhzad, O C; Karnik, R	With the aim of finding a method to optimize polymeric NPs with well-defined properties, here we report the development of a microfluidic system that enables reproducible, high-throughput preparation of a library of distinct homogeneous, PLGA-PEG nanoparticles. This library is composed of polymeric NPs with different size, charge, hydrophobicity, drug loading, and targeting ligand surface density…	0.583	853
75	8341961	https://sysrev.com/p/31994/article/8341961	Mesoporous Caged-Œ≥-AlOOH-Double-Stranded RNA Analog Complexes for Cancer Immunotherapy	Advanced Biosystems	Li, X; Shenashen, M A; Wang, X; Ito, A; Taniguchi, A; EI-Safty, S A	Alum exhibits the superior biocompatibility in the history of human healthcare, as the only FDA-approved inorganic adjuvant in most human vaccines. However, up to now, there are few reports about the in-depth research between its nanostructure and carrier properties in vitro and in vivo. In this study, the caged architecture of uniform mesoporous Œ≥-AlOOH nanorods (MANRs) comprises realigned pore…	0.613	853
86	8342041	https://sysrev.com/p/31994/article/8342041	Mesoporous silica-calcium phosphate-tuberculin purified protein derivative composites as an effective adjuvant for cancer immunotherapy.	Advanced healthcare materials	Li, Xia; Wang, Xiupeng; Sogo, Yu; Ohno, Tadao; Onuma, Kazuo; Ito, Atsuo	The synthesis of mesoporous silica/calcium phosphate composite loaded with the immunopotentiator tuberculin purified protein derivative (PPD-MS/CaP) as an effective adjuvant for cancer immunotherapy is reported here. The PPD-MS/CaP adjuvant is prepared by immersing mesoporous silica in a supersaturated calcium phosphate solution supplemented with the immunopotentiator PPD for 24 h. PPD is copreci…	0.819	853
107	8342417	https://sysrev.com/p/31994/article/8342417	Mesothelioma response to carbon nanotubes is associated with an early and selective accumulation of immunosuppressive monocytic cells	PARTICLE AND FIBRE TOXICOLOGY	Huaux, Francois; d'Ursel de Bousies, Virginie; Parent, Marie-Astrid M.-A.; Orsi, Micaela; Uwambayinema, Francine; Devosse, Raynal; Ibouraadaten, Saloua; Yakoub, Yousof; Panin, Nadtha; Palmai-Pallag, Mihaly; van der Bruggen, Pierre; Bailly, Christian; Marega, Riccardo; Marbaix, Etienne; Lison, Dominique; d'Ursel de Bousies, Virginie; Parent, Marie-Astrid M.-A.; Orsi, Micaela; Uwambayinema, Francin…	Background: The asbestos-like toxicity of some engineered carbon nanotubes (CNT), notably their capacity to induce mesothelioma, is a serious cause of concern for public health. Here we show that carcinogenic CNT induce an early and sustained immunosuppressive response characterized by the accumulation of monocytic Myeloid Derived Suppressor Cells (M-MDSC) that counteract effective immune surveil…	0.815	853
64	8341819	https://sysrev.com/p/31994/article/8341819	Metal based nanoparticles as cancer antigen delivery vehicles for macrophage based antitumor vaccine	Vaccine	Chattopadhyay, Sourav; Dash, Sandeep Kumar; Mandal, Debasis; Das, Balaram; Tripathy, Satyajit; Dey, Aditi; Pramanik, Panchanan; Roy, Somenath	In the present study, we would like to evaluate the efficacy of modified metal oxide nanoparticles (NPs) as cancer antigen delivery vehicles for macrophage (M Phi s) based antitumor vaccine. The cobalt oxide nanoparticles (CoO NPs) were promising tools for delivery of antigens to antigen presenting cells and have induced an antitumor immune response. Synthesized CoO NPs were modified by N-phospho…	0.905	853
104	8342375	https://sysrev.com/p/31994/article/8342375	Metal-Organic Framework Nanoparticles for Ameliorating Breast Cancer-Associated Osteolysis	NANO LETTERS	Pang, Yichuan; Fu, Yao; Li, Chen; Wu, Zuoxing; Cao, Weicheng; Hu, Xi; Sun, Xiaochen; He, Wenxin; Cao, Xiankun; Ling, Daishun; Li, Qian; Fan, Chunhai; Yang, Chi; Kong, Xueqian; Qin, An	Breast cancer metastases to bone poses a significant challenge for the administration of treatment strategies. The bone microenvironment, metastatic tumor cells, osteoclasts, and tumor-associated macrophages (TAMs) all play crucial and synergistic roles in creating a favorable environment for the proliferation, progression, and survival of the metastatic tumor, which in turn induces osteoclast-me…	0.929	853
482	8855905	https://sysrev.com/p/37476/article/8855905	Metallated porphyrin-doped conjugated polymer nanoparticles for efficient photodynamic therapy of brain and colorectal tumor cells	Nanomedicine (London, England)	Exequiel Ibarra, Luis; Valeria Porcal, Gabriela; Paola Macor, Lorena; Andre Ponzio, Rodrigo; Martin Spada, Ramiro; Lorente, Carolina; Alberto Chesta, Carlos; Alicia Rivarola, Viviana; Emiliano Palacios, Rodrigo; Ibarra, Luis Exequiel; Porcal, Gabriela Valeria; Macor, Lorena Paola; Ponzio, Rodrigo Andres; Spada, Ramiro Martin; Lorente, Carolina; Chesta, Carlos Alberto; Rivarola, Viviana Alicia; Pa…	AIM: Assess biocompatibility, uptake and photodynamic therapy (PDT) mechanism of metallated porphyrin doped conjugated polymer nanoparticles (CPNs) in human brain and colorectal tumor cells and macrophages. MATERIALS & METHODS: CPNs were developed employing 9,9-dioctylfluorene-alt-benzothiadiazole, an amphiphilic polymer (PS-PEG-COOH), and platinum octaethylporphyrin. T98G, SW480 and RAW 264.7 ce…		853
105	8342381	https://sysrev.com/p/31994/article/8342381	Methotrexate-conjugated and hyperbranched polyglycerol-grafted Fe3O4 magnetic nanoparticles for targeted anticancer effects	European Journal of Pharmaceutical Sciences	Li, Min; Neoh, K.-G. Koon-Gee; Wang, Rong; Zong, Bao-Yu B.-Y.; Tan, Jia Yong; Kang, En-Tang	Superparamagnetic nanoparticles grafted with hyperbranched polyglycerol (HPG) and conjugated with methotrexate (MTX) (MNP-g-HPG-MTX) were synthesized via a sol-gel reaction followed by thiol-ene click chemistry and esterification reaction. The successful grafting of MTX and HPG onto the nanoparticles was confirmed by X-ray photoelectron spectroscopy (XPS), Fourier transform infrared (FT-IR) spect…	0.905	853
130	8342804	https://sysrev.com/p/31994/article/8342804	Metronomic Doses of Temozolomide Enhance the Efficacy of Carbon Nanotube CpG Immunotherapy in an Invasive Glioma Model	PLOS ONE	Ouyang, Mao; White, Ethan E; Ren, Hui; Guo, Qin; Zhang, Ian; Gao, Hang; Yanyan, Song; Chen, Xuebo; Weng, Yiming; Da Fonseca, Anna; Shah, Sunny; Manuel, Edwin R; Zhang, Leying; Vonderfecht, Steven L; Alizadeh, Darya; Berlin, Jacob M; Badie, Behnam	Even when treated with aggressive current therapies, most patients with glioblastoma survive less than two years. Rapid tumor growth, an invasive nature, and the blood-brain barrier, which limits the penetration of large molecules into the brain, all contribute to the poor tumor response associated with conventional therapies. Immunotherapy has emerged as a therapeutic approach that may overcome …	0.875	853
83	8342002	https://sysrev.com/p/31994/article/8342002	Microfabricated Particles for Engineered Drug Therapies: Elucidation into the Mechanisms of Cellular Internalization of PRINT Particles	PHARMACEUTICAL RESEARCH	Gratton, Stephanie E A; Napier, Mary E; Ropp, Patricia A; Tian, Shaomin; DeSimone, Joseph M	To investigate the cellular internalization pathways of shape- and size-specific particles as a function of zeta potential in different cell types. A top-down particle fabrication technique called PRINT was utilized to fabricate monodisperse 1 mu m cylindrical particles. Cellular internalization of these PRINT particles was monitored using confocal microscopy, flow cytometry, and transmission ele…	0.699	853
80	8341985	https://sysrev.com/p/31994/article/8341985	Microfluidic platform for combinatorial synthesis and optimization of targeted nanoparticles for cancer therapy.	ACS Nano	Valencia, Pedro M; Pridgen, Eric M; Rhee, Minsoung; Langer, Robert; Farokhzad, Omid C; Karnik, Rohit	Taking a nanoparticle (NP) from discovery to clinical translation has been slow compared to small molecules, in part by the lack of systems that enable their precise engineering and rapid optimization. In this work we have developed a microfluidic platform for the rapid, combinatorial synthesis and optimization of NPs. The system takes in a number of NP precursors from which a library of NPs with…	0.88	853
69	8341889	https://sysrev.com/p/31994/article/8341889	Microfluidic Sonication To Assemble Exosome Membrane-Coated Nanoparticles for Immune Evasion-Mediated Targeting	NANO LETTERS	Liu, Chao; Zhang, Wei; Li, Yike; Chang, Jianqiao; Tian, Fei; Zhao, Fanghao; Ma, Yao; Sun, Jiashu	Using natural membranes to coat nanoparticles (NPs) provides an efficient means to reduce the immune clearance of NPs and improve their tumor-specific targeting. However, fabrication of these drug-loaded biomimetic NPs, such as exosome membrane (EM)- or cancer cell membrane (CCM)-coated poly(lactic-co-glycolic acid) (PLGA) NPs, remains a challenging task owing to the heterogeneous nature of biome…	0.772	853
51	8341565	https://sysrev.com/p/31994/article/8341565	Microvesicle-mediated RNA molecule delivery system using monocytes/macrophages	Molecular Therapy	Akao, Yukihiro; Iio, Akio; Itoh, Tomohiro; Noguchi, Shunsuke; Itoh, Yuko; Ohtsuki, Yoshinori; Naoe, Tomoki	Microvesicles (MVs) and exosomes, which are shed from cells as a cell-to-cell communication tool, are possible vehicles for navigating RNA molecules to body tissues. It is considered that intravenous injection of such MVs or exosomes from patients would not cause severe not-self and toxic reactions. Previously, we found that macrophages take up liposome-entrapped RNA molecules, some of which rema…	0.74	853
840	10422021	https://sysrev.com/p/56117/article/10422021	Minimal ‚ÄúSelf‚Äù Peptides That Inhibit Phagocytic Clearance and Enhance Delivery of Nanoparticles	Science	Rodriguez, Pia L.; Harada, Takamasa; Christian, David A.; Pantano, Diego A.; Tsai, Richard K.; Discher, Dennis E.	Foreign particles and cells are cleared from the body by phagocytes that must also recognize and avoid clearance of ‚Äúself‚Äù cells. The membrane protein CD47 is reportedly a ‚Äúmarker of self‚Äù in mice that impedes phagocytosis of self by signaling through the phagocyte receptor CD172a. Minimal ‚ÄúSelf‚Äù peptides were computationally designed from human CD47 and then synthesized and attached …		853
90	8342089	https://sysrev.com/p/31994/article/8342089	Modification of composition of a nanoemulsion with different cholesteryl ester molecular species: Effects on stability, peroxidation, and cell uptake	INTERNATIONAL JOURNAL OF NANOMEDICINE	Almeida, Cristina P; Vital, Carolina G; Contente, Thais C; Maria, Durvanei A; Maranh√£o, R C; Maranhao, Raul C	Purpose: Use of lipid nanoemulsions as carriers of drugs for therapeutic or diagnostic purposes has been increasingly studied. Here, it was tested whether modifications of core particle constitution could affect the characteristics and biologic properties of lipid nanoemulsions. Methods: Three nanoemulsions were prepared using cholesteryl oleate, cholesteryl stearate, or cholesteryl linoleate as …	0.393	853
128	8342711	https://sysrev.com/p/31994/article/8342711	Modification of tumor cell exosome content by transfection with wt-p53 and microRNA-125b expressing plasmid DNA and its effect on macrophage polarization	Oncogenesis	Trivedi, M; Talekar, M; Shah, P; Ouyang, Q; Amiji, M	Exosomes are responsible for intercellular communication between tumor cells and others in the tumor microenvironment. These microvesicles promote oncogensis and can support towards metastasis by promoting a pro-tumorogenic environment. Modifying the exosomal content and exosome delivery are emerging novel cancer therapies. However, the clinical translation is limited due to feasibility of isolat…	0.796	853
473	8855861	https://sysrev.com/p/37476/article/8855861	Modulating mammary tumor growth, metastasis and immunosuppression by siRNA-induced MIF reduction in tumor microenvironment	Cancer Gene Therapy	Zhang, M; Yan, L; Kim, J A	Macrophage migration inhibitory factor (MIF) has been identified as a major gene product upregulated in breast cancer cells-tissues upon the accumulation of macrophages. However, regulatory role of MIF in tumor microenvironment is not well understood. Previously, we have developed small interfering RNA (siRNA)-loaded nanoparticle system to effectively reduce MIF expression in both breast cancer c…		853
77	8341966	https://sysrev.com/p/31994/article/8341966	Modulating Targeting of Poly(ethylene glycol) Particles to Tumor Cells Using Bispecific Antibodies	ADVANCED HEALTHCARE MATERIALS	Cui, Jiwei; Ju, Yi; Houston, Zachary H; Class, Joshua J; Fletcher, Nicholas L; Alcantara, Sheilajen; Dai, Qiong; Howard, Christopher B; Mahler, Stephen M; Wheatley, Adam K; De Rose, Robert; Brannon, Paul T; Paterson, Brett M; Donnelly, Paul S; Thurecht, Kristoferj; Caruso, Frank; Kent, Stephen J	Low-fouling or stealth particles composed of poly(ethylene glycol) (PEG) display a striking ability to evade phagocytic cell uptake. However, functionalizing them for specific targeting is challenging. To address this challenge, stealth PEG particles prepared by a mesoporous silica templating method are functionalized with bispecific antibodies (BsAbs) to obtain PEG-BsAb particles via a one-step …	0.926	853
476	8855869	https://sysrev.com/p/37476/article/8855869	Modulation of antitumor immunity contributes to the enhanced therapeutic efficacy of liposomal oxaliplatin in mouse model	CANCER SCIENCE	Shimizu, Taro; Abu Lila, Amr S; Nishio, Miho; Doi, Yusuke; Ando, Hidenori; Ukawa, Masami; Ishima, Yu; Ishida, Tatsuhiro	Immune modulation of the tumor microenvironment has been reported to participate in the therapeutic efficacy of many chemotherapeutic agents. Recently, we reported that liposomal encapsulation of oxaliplatin (l-OHP) within PEGylated liposomes conferred a superior antitumor efficacy to free l-OHP in murine colorectal carcinoma-bearing mice through permitting preferential accumulation of the encaps…		853
54	8341667	https://sysrev.com/p/31994/article/8341667	Modulation of in vitro phagocytic uptake and immunogenicity potential of modified Herceptin¬Æ-conjugated PLGA-PEG nanoparticles for drug delivery	Colloids and Surfaces B: Biointerfaces	Badkas, A; Frank, E; Zhou, Z; Jafari, M; Chandra, H; Sriram, V; Lee, J.-Y.; Yadav, J S	There is an increasing interest in engineered nanoparticle (NP) conjugates for targeted and controlled drug delivery. However, the practical applications of these NP delivery vehicles remain constrained because of their reactivity with the body's immune system defenses resulting in undesirable off-target effects. In this study, poly(D,L lactide-co-glycolide) (PLGA)-b-polyethylene glycol (PEG) NPs…	0.671	853
65	8341822	https://sysrev.com/p/31994/article/8341822	Molecular-Targeted Immunotherapeutic Strategy for Melanoma via Dual-Targeting Nanoparticles Delivering Small Interfering RNA to Tumor-Associated Macrophages	ACS Nano	Qian, Yuan; Qiao, Sha; Dai, Yanfeng; Xu, Guoqiang; Dai, Bolei; Lu, Lisen; Yu, Xiang; Luo, Qingming; Zhang, Zhihong	Tumor-associated macrophages (TAMs) are a promising therapeutic target for cancer immunotherapy. Targeted delivery of therapeutic drugs to the tumor promoting M2-like TAMs is challenging. Here, we developed M2-like TAM dual-targetingnanoparticles (M2NPs), whose structure and function were controlled by alpha-peptide (a scavenger receptor B type 1 (SR-B1) targeting peptide) linked with M2pep (an M…	0.897	853
47	8341472	https://sysrev.com/p/31994/article/8341472	Molybdenum disulfide/graphene oxide nanocomposites show favorable lung targeting and enhanced drug loading/tumor-killing efficacy with improved biocompatibility	NPG ASIA MATERIALS	Liu, Yun; Peng, Jian; Wang, Shunhao; Xu, Ming; Gao, Ming; Xia, Tian; Weng, Jian; Xu, An; Liu, Sijin	Selective targeting plus optimal biocompatibility is still a big challenge in nanomedicine. Although many nanomaterials including graphene oxide (GO) and molybdenum disulfide (MoS2) have been tested for this purpose, these materials possess both favorable features and drawbacks, which hampers their further development. Herein, we prepared MoS2/GO nanocomposites that manifested excellent dispersit…	0.876	853
120	8342572	https://sysrev.com/p/31994/article/8342572	Monitoring innate immune cell dynamics in the glioma microenvironment by magnetic resonance imaging and multiphoton microscopy (MR-MPM)	Theranostics	Karimian-Jazi, Kianush; Munch, Philipp; Alexander, Allen; Fischer, Manuel; Pfleiderer, Kira; Piechutta, Manuel; Karreman, Matthia A; Solecki, Gergely M; Berghoff, Anna S; Friedrich, Mirco; Deumelandt, Katrin; Kurz, Felix T; Wick, Wolfgang; Heiland, Sabine; Bendszus, Martin; Winkler, Frank; Platten, Michael; Breckwoldt, Michael O; M√ºnch, P; Alexander, Allen; Fischer, Manuel; Pfleiderer, Kira; Pie…	Rationale: Glioblastoma is the most frequent, primary brain tumor that is characterized by a highly immunosuppressive tumor microenvironment (TME). The TME plays a key role for tumor biology and the effectiveness of immunotherapies. Composition of the TME correlates with overall survival and governs therapy response. Non invasive assessment of the TME has been notoriously difficult. Methods: We h…	0.894	853
59	8341771	https://sysrev.com/p/31994/article/8341771	Monocyte-mediated chemotherapy drug delivery in glioblastoma	Nanomedicine (London, England)	Wang, Chao; Li, Ke; Li, Tongfei; Chen, Zhuo; Wen, Yu; Liu, Xin; Jia, Xuemei; Zhang, Yichao; Xu, Yonghong; Han, Min; Komatsu, Naoki; Zhao, Li; Chen, Xiao	AIM: To mechanistically prove the concept of monocyte-mediated nano drug delivery in glioblastoma (GBM). RESULTS: nano-doxorubicin-loaded monocytes (Nano-DOX-MC) were viable, able to cross an artificial endothelial barrier and capable of infiltrating GBM spheroids and releasing drug therein. GBM cells stimulated unloading of Nano-DOX-MC and took up the unloaded drug and released damage-associated…	0.823	853
115	8342494	https://sysrev.com/p/31994/article/8342494	Monocytic delivery of therapeutic oxygen bubbles for dual-modality treatment of tumor hypoxia	Journal of Controlled Release	Huang, W.-C. Wen-Chia; Shen, Ming-Yin M.-Y.; Chen, H.-H. Hsin-Hung; Lin, Sung-Chyr S.-C.; Chiang, Wen-Hsuan W.-H.; Wu, Pei-Hsuan P.-H.; Chang, C.-W. Chien-Wen; Chiang, C.-S. Chi-Shiun; Chiu, H.-C. Hsin-Cheng	Photodynamic therapy (PDT) is a powerful technique photochemically tailored for activating apoptosis of malignant cells. Although PDT has shown promise in several clinical applications, malignant cells in hypoxic regions are often resistant to PDT due to the transport limitation of therapeutics and the oxygen-dependent nature of PDT. Herein, we present an innovative strategy for overcoming the li…	0.931	853
71	8341920	https://sysrev.com/p/31994/article/8341920	Monodispersed grafted conjugated polyelectrolyte-stabilized magnetic nanoparticles as multifunctional platform for cellular imaging and drug delivery	JOURNAL OF MATERIALS CHEMISTRY B	Lu, Xiaomei; Jiang, Rongcui; Yang, Minhua; Fan, Quli; Hu, Wenbo; Zhang, Lei; Yang, Zhen; Deng, Weixing; Shen, Qingming; Huang, Yanqin; Liu, Xingfen; Huang, Wei	An anionic grafted conjugated polyelectrolyte was synthesized, and then magnetic nanoparticles stabilized with this material were successfully prepared by a convenient method and used for bioimaging and drug delivery. Grafted conjugated polymer (PFPAA) containing abundant carboxyl groups was attached to the surface of Fe3O4 nanoparticles through ligand exchange with oleic acid and anionic grafted…	0.823	853
113	8342485	https://sysrev.com/p/31994/article/8342485	MPEG-DSPE polymeric micelle for translymphatic chemotherapy of lymph node metastasis.	International Journal of Pharmaceutics	Li, Xue; Dong, Qing; Yan, Zhiqiang; Lu, Weiyue; Feng, Lingling; Xie, Cao; Xie, Zuoxu; Su, Bingxia; Liu, Min	Lymph node metastasis is one of the major pathways for tumor formation and it is difficult to deliver chemotherapeutics at therapeutic concentrations to lymph node metastasis. This study prepared methyl poly(ethylene glycol)-distearoylphosphatidylethanolamine/doxorubicin (MPEG-DSPE/DOX) micelle for the treatment of lymph node metastasis. The MPEG-DSPE/DOX micelle prepared were of spherical morpho…	0.932	853
475	8855863	https://sysrev.com/p/37476/article/8855863	MRI of tumor-associated macrophages with clinically applicable iron oxide nanoparticles	Clinical Cancer Research	Daldrup-Link, Heike E; Golovko, Daniel; Ruffell, Brian; Denardo, David G; Castaneda, Rosalinda; Ansari, Celina; Rao, Jianghong; Tikhomirov, Grigory A; Wendland, Michael F; Corot, Claire; Coussens, Lisa M	Purpose: The presence of tumor-associated macrophages (TAM) in breast cancer correlates strongly with poor outcome. The purpose of this study was to develop a clinically applicable, noninvasive diagnostic assay for selective targeting and visualization of TAMs in breast cancer, based on magnetic resonanceI and clinically applicable iron oxide nanoparticles. Experimental Design: F4/80-negativemamm…		853
118	8342547	https://sysrev.com/p/31994/article/8342547	Multi-Modal Visualization of Uptake and Distribution of Iron Oxide Nanoparticles in Macrophages, Cancer Cells, and Xenograft Models.	Journal of biomedical nanotechnology	Liu, Qiangqiang; Huang, Jinxing; Feng, Qiyi; Zhang, Ting; Chen, Xuanming; Li, Xiaojie; Liu, Xinyi; Li, Hongxia; Zhong, Zhihui; Xiao, Kai	Iron oxide nanoparticles (IONPs) have shown great potential in various biomedical applications. However, information on the interaction between IONPs and biological systems, especially the uptake and distribution of IONPs in cells and tissues, as well as the mechanism of biological action, is relatively limited. In the present study, multi-modal visualization methods, including confocal fluoresce…	0.852	853
102	8342337	https://sysrev.com/p/31994/article/8342337	Multi-walled carbon nanotubes translocate into the pleural cavity and induce visceral mesothelial proliferation in rats	CANCER SCIENCE	Xu, Jiegou; Futakuchi, Mitsuru; Shimizu, Hideo; Alexander, David B; Yanagihara, Kazuyoshi; Fukamachi, Katsumi; Suzui, Masumi; Kanno, Jun; Hirose, Akihiko; Ogata, Akio; Sakamoto, Yoshimitsu; Nakae, Dai; Omori, Toyonori; Tsuda, Hiroyuki	Multi-walled carbon nanotubes have a fibrous structure similar to asbestos and induce mesothelioma when injected into the peritoneal cavity. In the present study, we investigated whether carbon nanotubes administered into the lung through the trachea induce mesothelial lesions. Male F344 rats were treated with 0.5mL of 500 mu g/mL suspensions of multi-walled carbon nanotubes or crocidolite five t…	0.812	853
56	8341690	https://sysrev.com/p/31994/article/8341690	Multifunctional biomimetic nanoparticles loading baicalin for polarizing tumor-associated macrophages	Nanoscale	Han, Shulan; Wang, Wenjie; Wang, Shuo Shengfang; Wang, Shuo Shengfang; Ju, Ruijun; Pan, Zihao; Yang, Tingyuan; Zhang, Guifeng; Wang, Huimei; Wang, Lianyan	Immunosuppression and immune tolerance lead tumor cells to evade immune system surveillance and weaken drug efficacy. The presence of various immunosuppressive cells in the tumor microenvironment, especially tumor-associated macrophages (TAMs), has been shown to be a driving force in tumor initiation and development. Reversion of the TAM phenotype is an effective way to induce a subsequent antitu…	0.874	853
97	8342223	https://sysrev.com/p/31994/article/8342223	Multifunctional hierarchically assembled nanostructures as complex stage-wise dual-delivery systems for coincidental yet differential trafficking of siRNA and paclitaxel	Nano Letters	Elsabahy, Mahmoud; Shrestha, Ritu; Clark, Corrie; Taylor, Sara; Leonard, Jeffrey; Wooley, Karen L	Development of multifunctional nanostructures that can be tuned to codeliver multiple drugs and diagnostic agents to diseased tissues is of great importance. Hierarchically assembled theranostic (HAT) nanostructures based on anionic cylindrical shell cross-linked nanoparticles and cationic shell cross-linked knedel-like nanoparticles (cSCKs) have recently been developed by our group to deliver si…	0.782	853
110	8342441	https://sysrev.com/p/31994/article/8342441	Multifunctional hybrid micelles with tunable active targeting and acid/phosphatase-stimulated drug release for enhanced tumor suppression	Biomaterials	Liu, X; Li, Y; Tan, X; Rao, R; Ren, Y; Liu, L; Yang, X; Liu, W	Therapeutic efficacy of conventional single PEGylated polymeric micelles is significantly reduced by limited endocytosis and intracellular drug release. To improve drug delivery efficiency, poly (ethylene glycol)-block-poly (L-lactic acid)/(Arg-Gly-Asp-Phe)-poly (aminoethyl ethylene phosphate)-block-poly (L-lactic acid) (PEG-PLLA/RGDF-PAEEP-PLLA) hybrid micelles with tunable active targeting and …	0.877	853
78	8341976	https://sysrev.com/p/31994/article/8341976	Multifunctional Nanoregulator Reshapes Immune Microenvironment and Enhances Immune Memory for Tumor Immunotherapy	ADVANCED SCIENCE	Yu, Meng; Duan, Xiaohui; Cai, Yujun; Zhang, Fang; Jiang, Shuqi; Han, Shisong; Shen, Jun; Shuai, Xintao	Hypoxia leads to up-regulation of PD-L1 and decreases T lymphocyte infiltration, thus boosting immunotherapeutic resistance of tumors. Moreover, tumor-infiltrating myeloid cells such as myeloid-derived suppressor cells (MDSCs) correlate with potent immune suppressive activity and resistance to the immune checkpoint blocking (ICB) in tumor sites. Here, a multifunctional nanoregulator incorporating…	0.905	853
493	8855950	https://sysrev.com/p/37476/article/8855950	Multifunctional polyglycerol-grafted Fe(3)O(4)@SiO(2) nanoparticles for targeting ovarian cancer cells.	Biomaterials	Wang, Liang; Neoh, Koon Gee; Kang, En-Tang; Shuter, Borys	Ligand-mediated magnetic resonance (MR) contrast agents would be highly desirable for cancer diagnosis. In the present study, nanoparticles of Fe(3)O(4) core with fluorescent SiO(2) shell were synthesized and grafted with hyperbranched polyglycerol (HPG-grafted Fe(3)O(4)@SiO(2) nanoparticles). These nanoparticles have a hydrodynamic diameter of 47.0 +/- 4.0 nm, and are very stable in aqueous solu…		853
912	90543324	https://sysrev.com/p/43536/article/90543324	Multimodal Multiplexed Immunoimaging with Nanostars to Detect Multiple Immunomarkers and Monitor Response to Immunotherapies	ACS Nano	Ou, Yu-Chuan; Wen, Xiaona; Johnson, Christopher A.; Shae, Daniel; Ayala, Oscar D.; Webb, Joseph A.; Lin, Eugene C.; DeLapp, Rossane C.; Boyd, Kelli L.; Richmond, Ann; Mahadevan-Jansen, Anita; Rafat, Marjan; Wilson, John T.; Balko, Justin M.; Tantawy, Mohammed N.; Vilgelm, Anna E.; Bardhan, Rizia	The overexpression of immunomarker programmed cell death protein 1 (PD-1) and engagement of PD-1 to its ligand, PD-L1, are involved in the functional impairment of cluster of differentiation 8+ (CD8+) T cells, contributing to cancer progression. However, heterogeneities in PD-L1 expression and variabilities in biopsy-based assays render current approaches inaccurate in predicting PD-L1 status. Th…	0.592	77
134	8342899	https://sysrev.com/p/31994/article/8342899	Multimodality labeling strategies for the investigation of nanocrystalline cellulose biodistribution in a mouse model of breast cancer	NUCLEAR MEDICINE AND BIOLOGY	Sarparanta, Mirkka; Pourat, Jacob; Carnazza, Kathryn E; Tang, Jun; Paknejad, Navid; Reiner, Thomas; Kostiainen, Mauri A; Lewis, Jason S	Methods: We have developed a nuclear and fluorescence labeling strategy for nanocrystalline cellulose (CNC), an emerging biomaterial with versatile chemistry and facile preparation from renewable sources. We modified CNC through 1,1'-carbonyldiimidazole (CDI) activation with radiometal chelators desferrioxamine B and 1,4,7triazacyclononane-1,4,7-triacetic acid (NOTA), allowing for the labeling wi…	0.855	853
[truncated: 324 more rows]
